# Supplementary material for: The pesticide dieldrin disrupts proteins related to oxidative respiration and mitochondrial stress in the central nervous system
Source: Data Brief. 2017 Mar 11;11:628–33. doi: 10.1016/j.dib.2017.03.008 (PMC5362131; doi:10.1016/j.dib.2017.03.008)
Supplement: Supplementary file 1 — Supplementary material [file mmc1.xlsx]

## Sheet: Zebrafish HYP_iTRAQ
Supplemental Table 1: All proteins identified in the HYP in one or more iTRAQ runs.
N	Unused	Total	%Cov	%Cov(50)	%Cov(95)	Accession	Name	Species	Peptides(95%)-1	Peptides(95%)-2	Peptides(95%)-3	HYP-Low:HYP-Control_1	PVal HYP-Low:HYP-Control_1	HYP-Low:HYP-Control_2	PVal HYP-Low:HYP-Control_2	HYP-Low:HYP-Control_3	PVal HYP-Low:HYP-Control_3	AVE FC HYP-Low:HYP-Control	Meta PAal HYP-Low:HYP-Control	HYP-Medium:HYP-Control_1	PVal HYP-Medium:HYP-Control_1	HYP-Medium:HYP-Control_2	PVal HYP-Medium:HYP-Control_2	HYP-Medium:HYP-Control_3	PVal HYP-Medium:HYP-Control_3	AVE FC HYP-Medium:HYP-Control	Meta PVal HYP-Medium:HYP-Control	HYP-High:HYP-Control_1	PVal HYP-High:HYP-Control_1	HYP-High:HYP-Control_2	PVal HYP-High:HYP-Control_2	HYP-High:HYP-Control_3	PVal HYP-High:HYP-Control_3	AVE FC HYP-High:HYP-Control	Meta PVal HYP-High:HYP-Control	Expression Type
1	135.28	135.28	94.61	91.69	88.09	gi|223672699	Tubulin beta-1 chain [Salmo salar]	Salmo salar			204					1.09648	0.86542	1.09648						1.09648	0.971806	1.09648						1.23595	0.663361	1.23595		XI
2	99.04	99.04	62.22	48.75	40.8	gi|160420306	vitellogenin 4 precursor [Danio rerio]	Danio rerio	100	92	123			99.0832	1	3.37287	0.587373	51.228	0.428546			99.0832	1	0.895365	0.817292	49.9893	0.528799			99.0832	1	1.30617	0.678459	50.1947	0.470549	XI
3	94.37	94.37	80.8	63.2	61.07	gi|92087016	RecName: Full=Actin, cytoplasmic 2; AltName: Full=Beta-actin-2; Contains: RecName: Full=Actin, cytoplasmic 2, N-terminally processed	DANRE	180		219	0.343558	0.448962					0.343558		0.291072	0.349472					0.291072		0.187068	0.126214					0.187068		XI
4	100.04	100.04	91.2	82.67	79.2	gi|60223030	actin beta [Oncorhynchus mykiss]	Oncorhynchus mykiss		136																										XI
5	98.19	98.22	93.24	90.54	86.71	gi|47938873	Zgc:65894 protein [Danio rerio]	Danio rerio		140				1.09648	0.998033			1.09648				1.1272	0.936342			1.1272				0.912011	0.898555			0.912011		XI
6	126.4	126.93	49.3	39.38	32.8	gi|528513328	PREDICTED: spectrin alpha chain, brain isoform X3 [Danio rerio]	Danio rerio			104					0.963829	0.594518	0.963829						0.862979	0.170822	0.862979						0.448745	0.111367	0.448745		XI
7	91.03	91.03	45.86	33.56	25.96	gi|528513324	PREDICTED: spectrin alpha chain, brain isoform X1 [Danio rerio]	Danio rerio	72	45		1.43219	0.247915	1.92309	0.315561			1.67764	0.0965067	1.6293	0.222096	2.33346	0.282655			1.98138	0.080895	0.685488	0.470987	2.208	0.295455			1.44675	0.151626	XI
8	86.73	86.73	54.81	43.42	25.93	gi|193788703	protein disulfide-isomerase precursor [Danio rerio]	Danio rerio	63	82	107	0.981748	0.695608	0.990832	0.298671	0.862979	0.66054	0.945186	0.228659	0.862979	0.372703	1.0666	0.178951	0.636796	0.377844	0.855457	0.0735574	1.41906	0.697609	1.27057	0.321443	0.83946	0.588765	1.17636	0.22323	XI
9	91.38	91.38	85.99	81.25	76.29	gi|528518526	PREDICTED: tubulin, alpha 1, like 2 isoform X1 [Danio rerio]	Danio rerio		147																										XI
10	85.97	85.97	88.31	83.82	77.3	gi|295314924	tubulin beta 1 [Hypophthalmichthys molitrix]	Hypophthalmichthys molitrix	200																											XI
11	72.59	72.59	63.32	44.39	29.19	gi|224496090	ribosome binding protein 1 isoform 1 [Danio rerio]	Danio rerio		53	98					1.04713	0.913804	1.04713						0.937562	0.904216	0.937562						1.15878	0.758508	1.15878		XI
12	81.06	81.13	68.67	67.07	62.65	gi|528518524	PREDICTED: tubulin alpha-1B chain isoform X1 [Danio rerio]	Danio rerio	174																											XI
13	74.99	74.99	53.07	45.17	40.2	gi|55249973	ATPase, Na+/K+ transporting, alpha 1b polypeptide [Danio rerio]	Danio rerio	111	65	119	0.887156	0.621053	0.787046	0.537172	1	0.933434	0.891401	0.370365	1.27057	0.495028	0.990832	0.967112	0.469894	0.438363	0.910433	0.2956	0.895365	0.769243	1.11686	0.533401	0.444631	0.414438	0.818953	0.260742	XI
14	73.7	73.81	81.43	73.5	69.25	gi|366039974	ATP synthase subunit beta, mitochondrial [Danio rerio]	Danio rerio	82	50	99	1.0666	0.488807	0.847227	0.0322695	0.92045	0.767927	0.944758	0.0432614	1.19124	0.601371	0.809096	0.0360253	0.912011	0.983707	0.970783	0.065262	1.01859	0.0591503	0.672977	0.296465	1.01859	0.178766	0.903386	0.0155228	XI
15	108.85	108.97	84.82	81.5	74.52	gi|554818370	PREDICTED: tubulin alpha-1D chain-like isoform X1 [Haplochromis burtoni]	Haplochromis burtoni			190																									XI
16	69.52	69.59	35.01	20.95	18.15	gi|153791743	spectrin beta chain, brain 1 [Danio rerio]	Danio rerio	45	26	73	3.13329	0.0333613	1.09648	0.292938	0.758578	0.0725448	1.66278	0.00477367	2.70396	0.100925	1.08643	0.299875	0.717794	0.301815	1.50273	0.0350835	1.48594	0.290023	1.18032	0.365551	0.691831	0.260409	1.11936	0.0784705	V
17	56.16	56.4	50.11	35.83	23.15	gi|528498403	PREDICTED: ribosome binding protein 1 isoform X2 [Danio rerio]	Danio rerio	41			1.51356	0.279058					1.51356		2.01372	0.356712					2.01372		1.08643	0.398329					1.08643		XI
18	56.05	56.5	39.6	26.23	22.19	gi|39645915	Heat shock protein 90, beta (grp94), member 1 [Danio rerio]	Danio rerio	40	28	72	1.03753	0.795202	0.519996	0.488763	0.570164	0.416408	0.709229	0.253038	0.855067	0.438456	0.613762	0.604527	1.13763	0.525067	0.868819	0.230658	0.275423	0.00650697	0.613762	0.792032	0.946237	0.971095	0.611807	0.0222621	XII
19	52.89	53.06	68.18	56.06	45.24	gi|68136140	eukaryotic translation elongation factor 1 alpha 1 [Danio rerio]	Danio rerio		40	45			0.83946	0.309206	0.912011	0.532583	0.875735	0.172503			0.387258	0.904428	0.870964	0.589172	0.629111	0.401751			0.92045	0.732616	1.15878	0.960609	1.03961	0.481655	XI
20	54.51	54.51	82.92	81.82	66.39	gi|82213363	RecName: Full=Fructose-bisphosphate aldolase C-B; AltName: Full=Brain-type aldolase-B	DANRE	96	75	109	1.41906	0.46364	1.27057	0.87788	0.981748	0.702365	1.22379	0.353113	1.21339	0.596061	0.824138	0.806357	0.772681	0.289098	0.936736	0.23043	1.1695	0.745183	0.946237	0.81086	0.751623	0.351601	0.955786	0.297735	XI
21	53.53	53.57	71.19	53.62	48.84	gi|42542845	Heat shock protein 8 [Danio rerio]	Danio rerio	57	39	63	1.38038	0.185768	1.94089	0.438637	1.21339	0.304055	1.51155	0.072674	2.208	0.152213	1.1695	0.795002	0.580764	0.126437	1.31942	0.051349	2.03236	0.15356	2.10863	0.425138	0.870964	0.212033	1.67065	0.0477231	X
22	52.69	52.81	62.58	61.29	51.94	gi|3695368	zfY1 [Danio rerio]	Danio rerio	70	47	68	99.0832	0.410834	0.990832	0.052043	1.7378	0.387287	33.9373	0.0325989	99.0832	0.75186	1.0666	0.0532577	1.05682	0.434165	33.7355	0.0563486	99.0832	0.0806596	0.334195	0.0489453	2.96483	0.080425	34.1274	0.00248007	I
23	52.05	52.3	52.36	39.57	30.75	gi|528516783	PREDICTED: nucleolin isoform X2 [Danio rerio]	Danio rerio	42		50	1.0666	0.271334			1.00925	0.729493	1.03792	0.198238	1.02802	0.158402			0.928966	0.560656	0.978491	0.106739	1.45881	0.155236			0.912011	0.469667	1.18541	0.0912248	XI
24	67.26	67.27	55.51	44.68	36.69	gi|9622234	catalase [Danio rerio]	Danio rerio			52					1.0666	0.380922	1.0666						1	0.711946	1						0.937562	0.923584	0.937562		XI
25	51.34	53.84	55.45	44.55	30.62	gi|40807203	Hsp90ab1 protein [Danio rerio]	Danio rerio	41	25	52	1.28233	0.179883	0.794328	0.459372	1.15878	0.422417	1.07848	0.0925076	1.28233	0.219372	0.751623	0.371125	1.14815	0.222031	1.0607	0.0579633	0.549541	0.509284	0.180302	0.00503247	0.554626	0.346	0.428156	0.00571745	XII
26	51.19	51.19	63.52	52.63	47.73	gi|116325975	ATP synthase subunit alpha, mitochondrial [Danio rerio]	Danio rerio	56	47	72	0.717794	0.186951	0.613762	0.112773	0.586138	0.134216	0.639232	0.014334	0.990832	0.834388	0.731139	0.019727	0.679204	0.107219	0.800392	0.00989625	0.519996	0.144471	0.413047	0.0484779	1.0666	0.466653	0.666547	0.0160333	XV
27	49.06	49.27	53.04	44.13	37.65	gi|315075303	protein disulfide-isomerase A3 precursor [Danio rerio]	Danio rerio	40	23	60	1.13763	0.529459	1.70608	0.340902	1.03753	0.833699	1.29375	0.242029	1.87068	0.034125	1.05682	0.402959	0.751623	0.74382	1.22637	0.0381685	1.94089	0.22438	1.44544	0.762217	1.33045	0.568413	1.57226	0.183923	VIII
28	47.02	47.41	61.04	53.78	47.41	gi|47264590	TPA_exp: transferrin [Danio rerio]	Danio rerio	45	51	77	1.04713	0.909059	0.654636	0.613806	1.92309	0.268235	1.20829	0.241233	0.972747	0.0598764	0.49204	0.155359	1.35519	0.544899	0.939992	0.0224796	0.83946	0.40138	0.862979	0.900535	2.39883	0.50094	1.36709	0.270788	XI
29	34.84	35.31	49.01	31.25	22.3	gi|528516781	PREDICTED: nucleolin isoform X1 [Danio rerio]	Danio rerio		23				1.45881	0.414089			1.45881				1.1272	0.659717			1.1272				0.310456	0.412202			0.310456		XI
30	46.76	47.44	26.25	14.02	11.13	gi|326680244	PREDICTED: microtubule-associated protein 1A-like isoform X1 [Danio rerio]	Danio rerio	33	31	49	0.928966	0.754529	1.43219	0.656114	1	0.85815	1.12038	0.437795	1.14815	0.140341	0.946237	0.630407	0.972747	0.881526	1.02238	0.159411	0.0758578	0.0174966	0.654636	0.329348	0.816582	0.298151	0.515692	0.00968861	XII
31	45.53	45.77	78.94	71.99	55.79	gi|48762657	alpha-enolase [Danio rerio]	Danio rerio	49	32	55	1.20226	0.414711	0.698232	0.386038	1.59956	0.601621	1.16668	0.18283	1.51356	0.206353	0.698232	0.370653	1.64437	0.32403	1.28539	0.07269	0.903649	0.808607	1.03753	0.86158	1.45881	0.74224	1.13333	0.484131	XI
32	44.85	44.85	77.43	67.45	61.94	gi|39795612	Creatine kinase, brain b [Danio rerio]	Danio rerio	81	61	123	0.937562	0.352701	0.954993	0.190297	0.963829	0.588688	0.952128	0.100813	1.31826	0.318332	1	0.637793	1.01859	0.585729	1.11228	0.209084	0.855067	0.818653	0.704693	0.243624	0.928966	0.753027	0.829575	0.241742	XI
33	43.91	44.11	36.47	29.32	22.11	gi|528501406	PREDICTED: clathrin, heavy polypeptide b (Hc) isoform X3 [Danio rerio]	Danio rerio	38			0.895365	0.830961					0.895365		0.862979	0.784335					0.862979		1.77011	0.368508					1.77011		XI
34	32.78	32.81	39.33	27.3	24.32	gi|213054513	cdc48 [Larimichthys crocea]	Larimichthys crocea		21				0.505825	0.974979			0.505825				0.685488	0.960661			0.685488				0.510505	0.870602			0.510505		XI
35	43.55	50.46	62.46	44.92	35.23	gi|49618965	immunoglobulin binding protein [Danio rerio]	Danio rerio	37	41	61	1.03753	0.774152	0.554626	0.32504	1.01859	0.896362	0.870248	0.308337	1.13763	0.474089	0.301995	0.0878293	0.954993	0.915129	0.798205	0.0983169	1.33045	0.346747	0.539511	0.276354	1.04713	0.751472	0.972365	0.151259	XI
36	40	40.15	19.86	9.83	8.244	gi|189535920	PREDICTED: filamin-A [Danio rerio]	Danio rerio	28	12	19	1.15878	0.759915	1.28233	0.429574	1.05682	0.858194	1.16598	0.349115	1.08643	0.857136	1.13763	0.652412	0.794328	0.292478	1.00613	0.254661	1.18032	0.736375	1.77011	0.163503	1.36773	0.418128	1.43939	0.119012	XI
37	38.71	38.91	25.7	16.82	15.89	gi|108742052	Pdia4 protein [Danio rerio]	Danio rerio	26			2.65461	0.424304					2.65461		0.963829	0.982321					0.963829		1.48594	0.625807					1.48594		XI
38	38.34	38.79	37.06	25.64	21.91	gi|41386743	eukaryotic translation elongation factor 2b [Danio rerio]	Danio rerio	32	29	45	2.01372	0.347483	1.83654	0.322909	1.20226	0.727355	1.68418	0.164219	1.64437	0.37437	1.31826	0.554029	0.870964	0.359412	1.27786	0.154751	0.559758	0.230986	0.981748	0.556574	1.1272	0.477868	0.889568	0.136108	XI
39	37.84	37.84	37.18	29.74	24.87	gi|41054081	S-adenosylmethionine synthase isoform type-1 [Danio rerio]	Danio rerio	22	17		1.36773	0.0848869	2.46604	0.661181			1.91688	0.0738958	1.04713	0.0132683	0.613762	0.465268			0.830446	0.0115345	0.337287	0.0143427	2.12814	0.997911			1.23271	0.0237337	X
40	37.73	38.14	32.39	20.99	13.99	gi|528482478	PREDICTED: vigilin isoform X2 [Danio rerio]	Danio rerio	25	19	45	2.31206	0.336605	0.461318	0.437599	1.87068	0.0105889	1.54802	0.00897459	1.40605	0.598075	0.432514	0.429523	0.963829	0.40016	0.93413	0.190623	1.78649	0.368924	0.862979	0.909296	1.30617	0.152133	1.31855	0.120121	II
41	36.51	36.65	47.98	34.95	31.85	gi|213625851	N-ethylmaleimide-sensitive factor [Danio rerio]	Danio rerio	27		22	1.24738	0.33399			0.903649	0.637303	1.07552	0.209312	1.57036	0.319118			1.00925	0.985753	1.28981	0.278619	0.92045	0.698928			0.704693	0.086172	0.812571	0.0782349	XI
42	36.46	36.55	69.85	65.97	54.93	gi|56718619	GAPDH [Danio rerio]	Danio rerio	62	58	46	0.42462	0.273743	0.912011	0.812578	1.35519	0.251101	0.897273	0.127679	0.310456	0.393579	0.903649	0.998996	1.78649	0.128585	1.0002	0.119357	0.57544	0.309657	0.679204	0.409159	2.0893	0.463786	1.11465	0.13211	XI
43	36.39	36.46	50.95	27.08	23.86	gi|528520985	PREDICTED: catalase isoform X1 [Danio rerio]	Danio rerio	27			1.07647	0.504125					1.07647		1.11686	0.496145					1.11686		0.816582	0.465771					0.816582		XI
44	28.2	28.2	39.16	23.95	18.63	gi|56744251	catalase [Danio rerio]	Danio rerio		19				0.666807	0.335319			0.666807				1.01859	0.427044			1.01859				1.14815	0.67167			1.14815		XI
45	36.19	36.56	54.96	41.19	34	gi|82188427	RecName: Full=Transitional endoplasmic reticulum ATPase; Short=TER ATPase; AltName: Full=Protein CDC48; AltName: Full=Valosin-containing protein; Short=VCP	DANRE	27		35	0.862979	0.474719			0.92045	0.564431	0.891714	0.248069	0.903649	0.243561			1.23595	0.47198	1.0698	0.130748	0.218776	0.390583			1.1695	0.263783	0.694138	0.120004	XI
46	35.98	35.98	95.27	95.27	84.46	gi|78174367	Ba1 protein [Danio rerio]	Danio rerio	84	56		1.85353	0.220244	1.34276	0.515661			1.59815	0.129517	1.22462	0.372132	0.83946	0.64395			1.03204	0.228547	0.549541	0.886023	0.765597	0.50042			0.657569	0.354664	XI
47	34.8	34.83	70.82	58.37	49.42	gi|424036615	apolipoprotein A-Ib precursor [Danio rerio]	Danio rerio	31	14	34	1.59956	0.257413	0.847227	0.628053	1.90546	0.417136	1.45075	0.144832	1.40605	0.529722	0.672977	0.295754	2.48886	0.0615219	1.52263	0.0365181	0.405508	0.757368	0.737904	0.156661	2.51189	0.111861	1.21843	0.0462726	VII
48	34.41	34.41	77.74	70.92	61.42	gi|47085883	malate dehydrogenase, mitochondrial [Danio rerio]	Danio rerio	31	17	29	1.14815	0.414386	0.613762	0.281027	0.77983	0.392991	0.847249	0.111527	1.04713	0.891495	0.613762	0.170472	1.09648	0.250849	0.919123	0.0983484	1	0.35614	0.564937	0.130933	1.01859	0.790116	0.861176	0.0960486	XI
49	34.22	34.75	51.92	41.56	27.49	gi|38707983	aconitate hydratase, mitochondrial [Danio rerio]	Danio rerio	31	21	35	1.40605	0.350457	0.405508	0.228777	0.887156	0.618465	0.899571	0.117795	1.52757	0.324817	0.751623	0.173075	0.809096	0.606519	1.02943	0.0910086	1.65959	0.458742	0.963829	0.865411	0.597035	0.265443	1.07348	0.193669	XI
50	43.78	44.3	70.82	57.94	55.36	gi|528484082	PREDICTED: histone H2A-like [Danio rerio]	Danio rerio			46					2.05116	0.118285	2.05116						0.636796	0.200572	0.636796						1.2942	0.850887	1.2942		XI
51	33.88	33.88	64.55	53.79	48.68	gi|82175661	RecName: Full=Dihydropyrimidinase-related protein 3; Short=DRP-3; AltName: Full=Collapsin response mediator protein 4; Short=CRMP-4	DANRE	49	24	45	1.27057	0.526117	1.09648	0.884569	0.937562	0.94399	1.10154	0.445508	1.49969	0.264278	1.0666	0.837497	0.554626	0.459846	1.0403	0.189415	1.00925	0.937913	1.13763	0.963561	1.14815	0.631275	1.09834	0.508267	XI
52	33.54	33.54	49	37.22	33.45	gi|162287417	neurofilament medium polypeptide isoform 1 [Danio rerio]	Danio rerio	25	17	33	0.49204	0.226286	0.387258	0.00114696	2.60615	0.0131569	1.16182	5.2598e-05	3.31131	0.0131291	0.420727	0.0322855	3.83707	0.00500003	2.52304	3.46553e-05	0.564937	0.302512	0.457088	0.0228217	2.18776	0.111496	1.06993	0.00510151	VIII
53	42.51	42.51	71.43	67.74	63.59	gi|554847248	PREDICTED: calmodulin-like [Haplochromis burtoni]	Haplochromis burtoni			47					0.954993	0.549847	0.954993						1.19124	0.453675	1.19124						0.390841	0.0726403	0.390841		XI
54	32.89	32.89	49.3	35.63	32.82	gi|528470933	PREDICTED: microtubule-associated protein 4-like isoform X6 [Danio rerio]	Danio rerio	32		35	0.586138	0.34916			0.831764	0.541952	0.708951	0.191645	0.870964	0.576001			0.751623	0.303652	0.811293	0.18058	0.428549	0.263487			0.954993	0.808658	0.691771	0.209471	XI
55	32.27	35.27	25.66	14.75	11.21	gi|542250165	PREDICTED: spectrin beta chain, non-erythrocytic 1-like isoform X1 [Oreochromis niloticus]	Oreochromis niloticus	34			2.18776	0.415695					2.18776		2.01372	0.301126					2.01372		1.48594	0.387856					1.48594		XI
56	32	32	65.37	46.32	31.82	gi|6015057	RecName: Full=Elongation factor 1-alpha; Short=EF-1-alpha	DANRE	27			1.09648	0.906723					1.09648		1.08643	0.887958					1.08643		1.19124	0.548797					1.19124		XI
57	26.91	27.17	46.35	27.46	21.79	gi|528470931	PREDICTED: microtubule-associated protein 4-like isoform X5 [Danio rerio]	Danio rerio		20	27			0.704693	0.0795694			0.704693				0.824138	0.217702			0.824138				0.510505	0.00500735			0.510505		XI
58	31.66	58.34	40.04	27.96	21.77	gi|113678458	vitellogenin 2 isoform 1 precursor [Danio rerio]	Danio rerio	55	66	60	1.1272	0.398101	1.14815	0.357197	0.758578	0.993226	1.01131	0.232767	0.981748	0.490717	0.879022	0.886834	0.277971	0.300081	0.712914	0.221715	0.887156	0.314661	1.21339	0.181415	2.58226	0.142965	1.56093	0.0322453	X
59	31.66	31.68	77.84	72.97	69.19	gi|548344985	PREDICTED: calmodulin-like isoform X1 [Pundamilia nyererei]	Pundamilia nyererei	33	21		1.99526	0.670996	9.28966	0.185353			5.64246	0.139009	1.30617	0.423558	8.79023	0.187539			5.0482	0.0976861	0.519996	0.184866	5.39511	0.203474			2.95755	0.0532883	XI
60	31.47	32.28	17.4	5.341	4.286	gi|84627200	dynein cytoplasmic 1 heavy chain 1 [Danio rerio]	Danio rerio	20	15	24	19.5884	0.082961	0.972747	0.927338	0.946237	0.790614	7.16914	0.135201	0.0187068	0.0304395	0.92045	0.650067	0.794328	0.0827464	0.577828	0.00932663	46.5586	0.0644278	0.912011	0.597666	0.461318	0.144198	15.9773	0.0240985	XIX
61	25.11	25.28	54.89	41.13	31.51	gi|528513367	PREDICTED: syntaxin-binding protein 1 isoform X1 [Danio rerio]	Danio rerio		22	21			0.704693	0.182333	0.77983	0.418958	0.742262	0.0946891			0.539511	0.172751	0.946237	0.370443	0.742874	0.082157			1.1695	0.370993	0.380189	0.174603	0.774844	0.0829643	XI
62	31.45	31.45	52.87	46.31	39.75	gi|528509453	PREDICTED: tyrosine 3-monooxygenase/tryptophan 5-monooxygenase activation protein, zeta polypeptide isoform X1 [Danio rerio]	Danio rerio	54	40	47	0.765597	0.855296	0.870964	0.896133	0.724436	0.19113	0.786999	0.238072	0.77983	0.975317	1.10662	0.561095	0.887156	0.601883	0.924537	0.381997	0.77983	0.902887	0.765597	0.891337	0.954993	0.610227	0.833473	0.471708	XI
63	31.28	31.49	55.84	39.26	37.06	gi|68448507	syntaxin-binding protein 1 [Danio rerio]	Danio rerio	30			1.2942	0.334879					1.2942		1.5417	0.324043					1.5417		0.862979	0.718282					0.862979		XI
64	30.32	31.1	56.46	49.04	45.22	gi|528515192	PREDICTED: calreticulin isoform X1 [Danio rerio]	Danio rerio	33	14	39	1.27057	0.00204198	2.0893	0.00211506	1	0.596044	1.45329	4.1089e-05	1.38038	0.555582	1.90546	0.0021506	0.824138	0.32058	1.36999	0.00289273	1.1695	0.839551	1.0666	0.887342	0.879022	0.745555	1.03837	0.501624	V
65	29.78	33.03	45.31	35.78	27.57	gi|54262125	stress-70 protein, mitochondrial [Danio rerio]	Danio rerio	28	20	29	1.19124	0.533146	0.660694	0.251495	1.90546	0.600647	1.25247	0.1628	2.96483	0.345008	0.758578	0.243112	1.03753	0.417562	1.58698	0.0927243	0.519996	0.302327	0.731139	0.564084	0.580764	0.360422	0.610633	0.136153	XI
66	29.36	29.81	24.35	14.91	12.42	gi|363807314	complement component c3a precursor [Danio rerio]	Danio rerio	23	8	22	1.92309	0.287239	2.60615	0.12076	9.28966	0.325511	4.6063	0.0410724	1.65959	0.312981	1.33045	0.599317	10.5682	0.304213	4.51941	0.129532	0.870964	0.593569	2.24905	0.164109	30.479	0.255257	11.1997	0.072859	II
67	29.31	71.68	57.38	47.41	42.91	gi|94733280	ATPase, Na+/K+ transporting, alpha 3a polypeptide [Danio rerio]	Danio rerio	117	71	117	1.40605	0.444285	0.990832	0.897666	0.990832	0.37902	1.12924	0.242703	1.94089	0.235351	1.07647	0.762795	1.0666	0.501123	1.36132	0.174956	0.30479	0.371688	0.879022	0.433929	0.685488	0.320911	0.6231	0.121273	XI
68	29.23	29.34	34.84	29.49	21.52	gi|528478250	PREDICTED: dynamin 1a isoform X5 [Danio rerio]	Danio rerio	22			1.00925	0.822074					1.00925		2.01372	0.275339					2.01372		3.10456	0.181413					3.10456		XI
69	29.18	29.18	61.1	50.69	39.69	gi|133777410	ATPase, H+ transporting, lysosomal V1 subunit B2 [Danio rerio]	Danio rerio	26	14	22	1.09648	0.833744					1.09648		1.43219	0.518637					1.43219		1.10662	0.823913					1.10662		XI
70	28.63	28.7	65.7	52.89	52.89	gi|528484035	PREDICTED: uncharacterized protein LOC767782 isoform X1 [Danio rerio]	Danio rerio	28	25		1.67494	0.103133	1.33045	0.325689			1.5027	0.0485351	1.19124	0.52121	1.11686	0.771447			1.15405	0.331458	0.30479	0.410032	0.816582	0.278432			0.560686	0.130046	II
71	28.17	28.25	51.9	39.82	36.91	gi|66472530	rab GDP dissociation inhibitor alpha [Danio rerio]	Danio rerio	35	24	26	0.831764	0.842959	0.187068	0.00891712	1.09648	0.825888	0.705103	0.0262318	1.58489	0.320169	0.862979	0.65828	0.972747	0.965599	1.14021	0.290291	1.33045	0.981395	0.237684	0.00852393	0.928966	0.888783	0.832368	0.0300635	XIV
72	28.04	28.24	46.13	34.13	19.93	gi|46403243	glutamate dehydrogenase 1 [Danio rerio]	Danio rerio	24	13	47	1	0.958751	0.440555	0.376376	1	0.804704	0.813518	0.356221	1	0.982529	0.483059	0.374843	0.963829	0.800202	0.815629	0.359184	2.35505	0.136836	1.13763	0.207698	1.01859	0.826636	1.50376	0.0699744	XI
73	27.51	29.26	58.47	41.74	38.22	gi|71164796	RecName: Full=Synaptic vesicle membrane protein VAT-1 homolog	DANRE	30	28	31	1.48594	0.177737	0.954993	0.707741	1.24738	0.402763	1.22944	0.119528	1.55597	0.283564	0.77983	0.377071	1.55597	0.354785	1.29725	0.0980127	0.570164	0.270457	0.765597	0.379459	1.09648	0.445469	0.810746	0.111447	XI
74	27.27	27.59	54.32	37.22	32.89	gi|528507288	PREDICTED: pyruvate kinase isozymes M1/M2 isoform X1 [Danio rerio]	Danio rerio	24	17	23			0.452898	0.366094			0.452898				0.870964	0.397868			0.870964				1.33045	0.587708			1.33045		XI
75	27.17	27.35	28.38	23.52	17.58	gi|528484729	PREDICTED: phosphorylase, glycogen (muscle) b isoform X1 [Danio rerio]	Danio rerio	19	6	24	1.09648	0.376482	0.928966	0.628247	1.18032	0.752257	1.06859	0.267957	1.24738	0.339786	0.937562	0.68237	0.772681	0.64818	0.985875	0.241842	0.847227	0.420952	0.666807	0.358232	0.570164	0.611218	0.694733	0.177719	XI
76	34.23	35.89	29.56	15.45	11.89	gi|528479198	PREDICTED: myosin heavy chain 4 isoform X1 [Danio rerio]	Danio rerio			20					20.7014	0.0327522	20.7014						0.220801	0.0270676	0.220801						3.34195	0.126887	3.34195		XI
77	27.09	27.21	93.94	76.52	76.52	gi|8809798	brain-type fatty-acid binding protein [Danio rerio]	Danio rerio	38	28	65	1.08643	0.436862	1.03753	0.366636	0.903649	0.820396	1.0092	0.222572	1.23595	0.367765	0.981748	0.386732	0.912011	0.800948	1.04324	0.203487	0.586138	0.137634	0.636796	0.484288	1.83654	0.86929	1.01982	0.130871	XI
78	34.18	35.36	31.35	22.62	16.03	gi|528501404	PREDICTED: clathrin, heavy polypeptide b (Hc) isoform X2 [Danio rerio]	Danio rerio			30					1.02802	0.94221	1.02802						1.03753	0.933091	1.03753						1.05682	0.897426	1.05682		XI
79	26.56	26.58	50	35.2	27.04	gi|528475710	PREDICTED: nucleosome assembly protein 1, like 1 isoform X2 [Danio rerio]	Danio rerio	38		37	0.946237	0.621748			3.19154	0.227273	2.06889	0.153428	1	0.873767			0.272898	0.0566666	0.636449	0.0667417	1.22462	0.64975			1.19124	0.845192	1.20793	0.409903	XI
80	26.47	26.47	49.73	35.62	29.29	gi|53734472	Glucose phosphate isomerase a [Danio rerio]	Danio rerio	29	24	40	0.912011	0.520479	0.83946	0.540968	0.816582	0.641697	0.856018	0.270438	0.903649	0.534922	0.831764	0.520656	0.704693	0.481672	0.813369	0.225458	1.01859	0.562161	0.679204	0.394161	0.758578	0.465174	0.818791	0.190953	XI
81	33.4	33.55	53.08	45.34	41.39	gi|528488051	PREDICTED: synapsin-1 isoform X1 [Danio rerio]	Danio rerio			33					1.51356	0.775537	1.51356						1	0.681338	1						0.772681	0.318298	0.772681		XI
82	26.21	28.39	56.12	42.93	37.89	gi|528521646	PREDICTED: creatine kinase U-type, mitochondrial isoform X1 [Danio rerio]	Danio rerio	28	22	42	0.794328	0.853685	0.887156	0.375672	1.08643	0.748278	0.922637	0.319618	1.09648	0.671939	0.895365	0.373484	1.00925	0.625732	1.00037	0.248428	0.17378	0.349582	0.679204	0.165884	0.928966	0.954117	0.593983	0.126868	XI
83	26.08	26.17	39.12	27.87	23.47	gi|72535156	reticulon-1 isoform 1 [Danio rerio]	Danio rerio	22	14	26	0.787046	0.242264	0.963829	0.481173	0.366438	0.342546	0.705771	0.101551	0.887156	0.442088	1.00925	0.540561	0.580764	0.380812	0.825724	0.176263	0.608135	0.19971	1.13763	0.506599	0.580764	0.209949	0.775509	0.0651072	XI
84	20.16	26.04	38.22	19.43	16.03	gi|528494986	PREDICTED: spectrin beta chain, non-erythrocytic 1, partial [Danio rerio]	Danio rerio		22	46			1.07647	0.650361	1.11686	0.431262	1.09666	0.256465			0.954993	0.845459	1.13763	0.482679	1.04631	0.334893			1.23595	0.422133	1.03753	0.557774	1.13674	0.225597	XI
85	25.46	25.46	59.02	41.65	30.96	gi|41054651	isocitrate dehydrogenase [NADP], mitochondrial [Danio rerio]	NADP	33	20	39	1.07647	0.965165	0.963829	0.92899	1.05682	0.484725	1.03237	0.443024	1.33045	0.0863408	0.954993	0.803018	1.07647	0.969039	1.12064	0.144473	0.519996	0.11149	0.529663	0.299736	1.08643	0.162394	0.712028	0.0236816	XII
86	25.34	25.8	15.82	5.71	3.539	gi|71834286	apolipoprotein Bb precursor [Danio rerio]	Danio rerio	17	3	24	1.01859	0.722092	1.01859	0.875593	1.1695	0.440547	1.06889	0.347983	0.903649	0.97664	0.801678	0.668544	0.534564	0.1525	0.746631	0.186773	1.03753	0.829723	0.912011	0.963174	2.99226	0.0151025	1.64727	0.0431465	X
87	31.75	32.2	33.49	26.05	15.04	gi|41054259	protein disulfide-isomerase A4 precursor [Danio rerio]	Danio rerio			28					2.1677	0.0630093	2.1677						0.737904	0.0163535	0.737904						2.53513	0.0427924	2.53513		XI
88	25.05	25.23	30.19	19.47	16.21	gi|528517639	PREDICTED: plasma membrane calcium-transporting ATPase 3 isoform X2 [Danio rerio]	Danio rerio	18	12	20	0.946237	0.56426	0.879022	0.814345	0.981748	0.965242	0.935669	0.447717	1	0.922947	0.937562	0.913411	0.862979	0.592359	0.933514	0.475714	0.731139	0.0044622	1.01859	0.950264	0.83946	0.519001	0.863063	0.0117753	XI
89	25.01	25.65	56.35	42.61	34.61	gi|528489998	PREDICTED: 60 kDa heat shock protein, mitochondrial isoform X1 [Danio rerio]	Danio rerio	37	35	48			0.77983	0.334233	0.92045	0.795747	0.85014	0.246728			0.559758	0.197676	0.794328	0.285405	0.677043	0.0742074			0.887156	0.910889	0.92045	0.57263	0.903803	0.396045	XI
90	24.98	25.65	50.73	37.44	30.31	gi|41053505	V-type proton ATPase catalytic subunit A [Danio rerio]	Danio rerio	33	15	43	1.09648	0.839571	1.10662	0.695238	1.0666	0.80836	1.0899	0.462202	1.07647	0.869378	1.15878	0.543946	1.28233	0.462898	1.17252	0.303	1.65959	0.410661	0.903649	0.521058	1.03753	0.884047	1.20025	0.277968	XI
91	24.92	27.02	57.54	44.01	34.68	gi|528491855	PREDICTED: dihydropyrimidinase-related protein 2 isoform X1 [Danio rerio]	Danio rerio	46	20	31	1.57036	0.436763	0.744732	0.812532	1.02802	0.903333	1.11437	0.376352	1.90546	0.242822	0.954993	0.800245	1.24738	0.468327	1.36928	0.176262	2.55859	0.0905433	0.398107	0.473616	1.33045	0.372988	1.42905	0.0530379	XI
92	24.85	24.96	17.18	8.417	7.601	gi|528494802	PREDICTED: protein bassoon-like isoform X2 [Danio rerio]	Danio rerio	16	16	17	1.01859	0.495884	1.41906	0.341702	0.794328	0.183664	1.07733	0.0853754	0.963829	0.809726	1.6293	0.17011	1.03753	0.71457	1.21022	0.185394	1.0666	0.631452	1.51356	0.239224	0.963829	0.562248	1.18133	0.168542	XI
93	24.6	24.94	15.45	6.607	5.86	gi|528518229	PREDICTED: E3 ubiquitin-protein ligase HUWE1 isoformX2 [Danio rerio]	Danio rerio	16	15	20	1.1272	0.372535	1.41906	0.113169	1.1272	0.418467	1.22448	0.056952	1.48594	0.337298	1.59956	0.0677726	0.903649	0.597387	1.32971	0.0472509	0.349945	0.699556	1.27057	0.141585	1.03753	0.806127	0.886016	0.161883	VIII
94	18.28	18.41	79.37	65.87	51.59	gi|82237670	RecName: Full=Histone H2B 3	DANRE		21				1.69044	0.117801			1.69044				1.19124	0.794527			1.19124				1.03753	0.966366			1.03753		XI
95	24.56	24.56	75.52	67.83	66.43	gi|47271417	hemoglobin subunit alpha [Danio rerio]	Danio rerio	33	33	39	0.990832	0.996501	1.35519	0.573064			1.17301	0.420665	0.92045	0.887717	1.31826	0.602794			1.11935	0.402882	1.33045	0.591815	1.51356	0.474102			1.42201	0.256534	XI
96	24.49	24.6	49.34	42.79	41.27	gi|221307513	si:ch211-251b21.1 precursor [Danio rerio]	Danio rerio	26	36	30	1.08643	0.231605	2.03236	0.0227666	0.474242	0.305813	1.19767	0.00921434	0.990832	0.740412	1.15878	0.41843	1.2942	0.410064	1.14793	0.217934	0.954993	0.891472	1.47231	0.0878296	0.831764	0.465286	1.08636	0.0953004	XI
97	24.43	24.46	29.8	20.61	20.1	gi|528474444	PREDICTED: AP-2 complex subunit alpha-2 isoform X4 [Danio rerio]	Danio rerio	21	12	26	0.816582	0.307729	0.92045	0.480078	0.855067	0.23592	0.864033	0.0924108	0.534564	0.282773	0.642688	0.378452	1.1695	0.594955	0.78225	0.139395	0.47863	0.105768	0.765597	0.21526	1.49969	0.485018	0.914637	0.0404017	XI
98	29.17	29.38	39.53	29.46	27.52	gi|68271010	mitochondrial aldehyde dehydrogenase 2b [Danio rerio]	Danio rerio			23																									XI
99	18.09	18.09	77.14	60.95	60	gi|20278902	prothymosin alpha like-1 protein [Danio rerio]	Danio rerio		10				0.895365	0.55641			0.895365				1.25892	0.413555			1.25892				1.11686	0.607776			1.11686		XI
100	24.32	28.9	64.08	58.78	50.2	gi|41152453	tyrosine 3-monooxygenase/tryptophan 5-monooxygenase activation protein, beta polypeptide like [Danio rerio]	Danio rerio	50	57	53	0.895365	0.00174123	2.37684	0.265985	1.1695	0.408295	1.48057	0.00161661	1.72187	0.00189345	0.212814	0.261418	0.870964	0.606533	0.935215	0.00236849	1.13763	0.00167138	2.14783	0.270507	0.981748	0.905751	1.4224	0.00305529	I
101	24.05	24.63	15.9	7.148	5.738	gi|556000151	rabconnectin-3a [Danio rerio]	Danio rerio	15	8	18	1.00925	0.382816	1.57036	0.392839	1.2942	0.350814	1.29127	0.122853	1.02802	0.688659	1.8197	0.309962	1.00925	0.696344	1.28566	0.240211	0.855067	0.806703	0.903649	0.759819	0.887156	0.479906	0.881957	0.358808	XI
102	24.05	24.47	35.49	25.54	25.54	gi|528512741	PREDICTED: asparagine--tRNA ligase, cytoplasmic isoform X2 [Danio rerio]	Danio rerio	14	5	15	0.928966	0.751567	2.77971	0.760561	1.24738	0.363313	1.65202	0.29378	0.981748	0.926347	4.05509	0.61687	0.895365	0.89275	1.9774	0.480854	0.672977	0.250997	0.831764	0.643999	1.11686	0.467198	0.873868	0.156076	XI
103	23.82	23.96	58.62	51.72	35.74	gi|528486709	PREDICTED: voltage-dependent anion channel 3 isoform X1 [Danio rerio]	Danio rerio	25			1.1272	0.788003					1.1272		1.41906	0.519921					1.41906		1.39316	0.538358					1.39316		XI
104	23.69	23.87	37.12	20.91	19.81	gi|528499599	PREDICTED: mitochondrial inner membrane protein isoform X1 [Danio rerio]	Danio rerio	17	9	13	2.72898	0.137825	1.02802	0.88514	0.698232	0.42776	1.48508	0.121948	2.10863	0.0499046	0.972747	0.841234	1.10662	0.626429	1.396	0.0758172	3.22107	0.112577	0.711214	0.319266	0.698232	0.262887	1.54351	0.0359807	X
105	17.75	17.88	30.94	17.86	14.49	gi|45501264	Hexokinase 1 [Danio rerio]	Danio rerio		15	32			0.887156	0.384499	0.963829	0.900776	0.925492	0.298431			0.870964	0.199866	0.990832	0.848324	0.930898	0.176371			1.07647	0.551574	0.928966	0.556674	1.00272	0.273813	XI
106	28	29.27	18.18	7.838	5.252	gi|528480561	PREDICTED: acetyl-Coenzyme A carboxylase alpha isoform X1 [Danio rerio]	Danio rerio			17					1.02802	0.648607	1.02802						0.903649	0.222138	0.903649						0.981748	0.923174	0.981748		XI
107	23.56	24.06	55.85	49.11	38.48	gi|66392186	dihydropyrimidinase-related protein 5 [Danio rerio]	Danio rerio	35	24	34	1.47231	0.325394	0.879022	0.729296	0.954993	0.68362	1.10211	0.253404	1.5417	0.237368	0.862979	0.572668	1.44544	0.326559	1.28337	0.109222	1.55597	0.714574	1.01859	0.943432	0.654636	0.899455	1.0764	0.523536	XI
108	23.56	23.56	52.24	39.4	32.39	gi|187607906	synapsin-1 [Danio rerio]	Danio rerio	24	19		2.0893	0.162667	0.539511	0.0766741			1.3144	0.0211111	1.55597	0.703771	0.483059	0.201257			1.01951	0.153705	1.65959	0.360205	0.887156	0.4576			1.27337	0.172624	II
109	23.13	49.07	52.75	42.58	37.64	gi|82213364	RecName: Full=Fructose-bisphosphate aldolase B; AltName: Full=Liver-type aldolase	DANRE	40	58	80	1	0.826587	0.251189	0.540071	0.280543	0.913606	0.510577	0.42852	7.87046	0.03055	1.15878	0.00214009	0.376704	0.745583	3.13531	0.000518588	0.990832	0.846275	3.19154	0.00199335	1.05682	0.944857	1.7464	0.00913002	VII
110	27.6	28.53	40.2	25.19	18.95	gi|347543715	staphylococcal nuclease domain-containing protein 1 [Danio rerio]	Danio rerio			25					1	0.43687	1						1.00925	0.509119	1.00925						1.05682	0.668617	1.05682		XI
111	22.87	23.46	25.25	8.575	6.446	gi|528473037	PREDICTED: myosin-9 isoform X2 [Danio rerio]	Danio rerio	17	10	27	0.954993	0.899527	0.92045	0.763876	0.963829	0.417995	0.946424	0.35404	0.937562	0.86829	0.855067	0.590256	0.954993	0.380095	0.915874	0.282869	0.981748	0.970392	0.928966	0.795902	1.02802	0.872701	0.979577	0.550516	XI
112	22.81	22.88	55.94	47.19	43.13	gi|90112045	Flj13639 protein [Danio rerio]	Danio rerio	16	11	15	0.990832	0.946605	0.549541	0.100987	3.10456	0.430654	1.54831	0.103711	1.80302	0.15834	1.61436	0.532298	3.25087	0.426627	2.22275	0.0944389	1.49969	0.272756	1.09648	0.935878	3.16228	0.430072	1.91948	0.198778	XI
113	22.49	22.75	45.76	34.84	31.07	gi|406035358	calcium/calmodulin-dependent protein kinase type II subunit beta [Danio rerio]	Danio rerio	24	14	24					1.1272	0.68059	1.1272						1.31826	0.405879	1.31826						0.731139	0.379631	0.731139		XI
114	22.07	22.32	73.9	64.41	57.63	gi|66472434	uncharacterized protein LOC553682 [Danio rerio]	Danio rerio	14	16	14	0.937562	0.982846	0.928966	0.806359	0.895365	0.60069	0.920631	0.464309	1.10662	0.650823	0.928966	0.850625	0.83946	0.378113	0.95835	0.295153	0.349945	0.287739	0.801678	0.709172	0.691831	0.131044	0.614485	0.0767175	XI
115	21.91	22.77	15.97	8.029	6.144	gi|528486097	PREDICTED: ankyrin-2-like isoform X1 [Danio rerio]	Danio rerio	13	6	12	0.981748	0.991749	0.963829	0.837447	1.10662	0.746653	1.0174	0.529207	0.855067	0.549781	0.963829	0.626773	1.28233	0.230404	1.03374	0.161286	0.167494	0.166052	0.879022	0.641225	0.432514	0.203886	0.49301	0.0661323	XI
116	16.84	90.21	93.26	92.36	86.74	gi|82658236	tubulin, beta, 2 [Danio rerio]	Danio rerio		139				0.831764	0.696905			0.831764				1.02802	0.881517			1.02802				0.501187	0.248879			0.501187		XI
117	26.51	27.23	24.1	11.89	9.737	gi|292618718	PREDICTED: vitellogenin isoform X2 [Danio rerio]	Danio rerio			16					1.00925	0.990591	1.00925						1.07647	0.5953	1.07647						1.23595	0.130933	1.23595		XI
118	21.76	22.04	67.62	51.43	51.43	gi|528523645	PREDICTED: prothymosin alpha-B isoform X1 [Danio rerio]	Danio rerio	14		11	1.04713	0.888514			0.630957	0.502605	0.839043	0.356415	1.92309	0.341254			1.45881	0.507414	1.69095	0.179211	0.529663	0.350668			0.809096	0.724256	0.66938	0.238533	XI
119	26.41	26.91	45.8	28.28	25.56	gi|528480910	PREDICTED: dynamin-1 isoform X6 [Danio rerio]	Danio rerio			18					0.912011	0.863705	0.912011						0.990832	0.994035	0.990832						0.717794	0.55263	0.717794		XI
120	21.13	21.68	60.19	41.01	36.45	gi|41388972	Pgk1 protein [Danio rerio]	Danio rerio	25	12	25	1.03753	0.89249	0.554626	0.364906	1.11686	0.641774	0.903006	0.294891	1.11686	0.805884	0.608135	0.536255	1.10662	0.557788	0.943874	0.320444	0.990832	0.834198	0.157036	0.42174	0.794328	0.813976	0.647399	0.353454	XI
121	16.75	16.84	44.71	29.99	24.23	gi|528474290	PREDICTED: vesicle-fusing ATPase isoform X2 [Danio rerio]	Danio rerio		17				1.13763	0.943628			1.13763				1.13763	0.35567			1.13763				1.33045	0.218835			1.33045		XI
122	20.04	20.04	76.47	66.18	66.18	gi|82196658	RecName: Full=Synaptosomal-associated protein 25-A; Short=SNAP-25A; AltName: Full=Synaptosome-associated protein 25.1; Short=SNAP-25.1	DANRE	32	13	29	1.19124	0.0263994	1.52757	0.736424	1.10662	0.824406	1.27514	0.0531167	0.954993	0.770583	1.45881	0.806469	1.00925	0.966218	1.14102	0.521068	0.20893	0.350638	2.46604	0.393679	0.954993	0.93574	1.20999	0.220205	XI
123	20.02	22.64	22.21	12.97	10.69	gi|528485940	PREDICTED: microtubule-associated protein 1A isoform X2 [Danio rerio]	Danio rerio	23	23	29	1.11686	0.811431	1.11686	0.685672	0.912011	0.529383	1.04858	0.359066	1.21339	0.551529	0.60256	0.198926	1.09648	0.609739	0.970809	0.144059	0.510505	0.269079	0.124738	0.00393787	0.862979	0.242162	0.499407	0.00208106	XII
124	20	20.02	59.54	40.46	26.03	gi|41053816	heterogeneous nuclear ribonucleoprotein A1 [Danio rerio]	Danio rerio	12	11	17	1.51356	0.673306	2.07014	0.371992	0.946237	0.896002	1.50998	0.307432	1.20226	0.858351	2.31206	0.324521	1.21339	0.719254	1.57591	0.287618	1.27057	0.71839	2.42103	0.309022	1.1272	0.843218	1.60627	0.276233	XI
125	19.77	20.12	24.48	15.5	10.96	gi|528517586	PREDICTED: ubiquitin-like modifier activating enzyme 1 isoform X2 [Danio rerio]	Danio rerio	17	14	15	1.11686	0.561763	0.879022	0.576886	1.30617	0.403529	1.10069	0.221908	1.07647	0.881618	0.744732	0.463282	1.34276	0.387216	1.05465	0.249509	1.28233	0.915518	0.928966	0.468885	1.44544	0.37213	1.21891	0.251036	XI
126	19.7	20.2	31.48	17.21	14.49	gi|54606886	hexokinase-1 [Danio rerio]	Danio rerio	17			0.831764	0.168407					0.831764		1	0.391575					1		0.972747	0.693631					0.972747		XI
127	19.67	20.12	22.48	14.38	10.88	gi|528483109	PREDICTED: calcium-dependent secretion activator 1 isoform X9 [Danio rerio]	Danio rerio	13			0.912011	0.744133					0.912011		1.10662	0.671255					1.10662		0.928966	0.804052					0.928966		XI
128	15.66	15.68	72.79	51.94	39.58	gi|41054601	voltage-dependent anion-selective channel protein 2 [Danio rerio]	Danio rerio		15	18			0.751623	0.62067	1.20226	0.781221	0.976943	0.377012			0.83946	0.871646	0.946237	0.721041	0.892849	0.447915			0.077983	0.0460644	0.474242	0.506724	0.276113	0.035852	XII
129	25.43	28.31	21.54	6.948	4.588	gi|153792369	plectin a [Danio rerio]	Danio rerio			16					1.20226	0.794745	1.20226						1.88799	0.310308	1.88799						1.15878	0.856829	1.15878		XI
130	19.42	19.48	62.41	46.1	45.39	gi|528503843	PREDICTED: uncharacterized protein LOC322327 isoform X1 [Danio rerio]	Danio rerio	18	11	16	1.83654	0.384294	1.19124	0.480386	3.46737	0.377299	2.16505	0.147968	1.38038	0.502019	0.981748	0.626394	2.96483	0.387848	1.77565	0.212433	1.25892	0.283474	0.847227	0.0115861	4.01791	0.361416	2.04135	0.0072222	X
131	15.64	15.92	53.63	29.44	22.18	gi|41393141	tropomyosin alpha-3 chain isoform 2 [Danio rerio]	Danio rerio		9																										XI
132	19.08	27.79	68.28	57.59	52.41	gi|56269288	Ywhab1 protein [Danio rerio]	Danio rerio	35		28	0.765597	0.628923			0.895365	0.860893	0.830481	0.406053	0.862979	0.788938			1.21339	0.67252	1.03818	0.400597	0.679204	0.510285			1.04713	0.918966	0.863166	0.368534	XI
133	19.07	19.26	45.48	39.83	37.57	gi|528507793	PREDICTED: guanine nucleotide-binding protein G(o) subunit alpha isoform X1 [Danio rerio]	Danio rerio	23		21	1.08643	0.857681			0.83946	0.599378	0.962943	0.392198	0.824138	0.714742			0.937562	0.876322	0.88085	0.44692	0.928966	0.896562			1.31826	0.553402	1.12361	0.38293	XI
134	19.02	19.05	34.35	22.86	17.47	gi|94732722	novel protein similar to vertebrate ubiquitin specific protease family [Danio rerio]	Danio rerio	11			1.10662	0.386906					1.10662		1.02802	0.415611					1.02802		0.847227	0.762647					0.847227		XI
135	25.12	27.13	14.66	6.157	4.561	gi|528476251	PREDICTED: protein piccolo isoform X1 [Danio rerio]	Danio rerio			14					0.630957	0.294717	0.630957						1.14815	0.291517	1.14815						1.10662	0.321625	1.10662		XI
136	15.48	15.7	54.24	42.94	38.98	gi|41387190	guanine nucleotide-binding protein G(o) subunit alpha [Danio rerio]	Danio rerio		19				0.559758	0.384625			0.559758				0.60256	0.424236			0.60256				0.903649	0.855729			0.903649		XI
137	19.01	19.01	64.08	33.5	33.5	gi|528516080	PREDICTED: cold inducible RNA binding protein isoform X1 [Danio rerio]	Danio rerio	18		23	1.30617	0.605742			0.903649	0.644616	1.10491	0.324744	1.08643	0.853516			1.1695	0.647563	1.12796	0.411658	0.666807	0.478619			0.824138	0.40861	0.745472	0.196455	XI
138	18.78	18.87	38.86	27.43	26.48	gi|50539808	methylmalonate-semialdehyde dehydrogenase [acylating], mitochondrial [Danio rerio]	Danio rerio	12	8	20	1.03753	0.502512	0.990832	0.99273	0.887156	0.485289	0.971839	0.321239	1.07647	0.285875	1.07647	0.865394	0.448745	0.00910637	0.867225	0.0119937	1.22462	0.123714	1.39316	0.542438	0.280543	0.00980534	0.966105	0.00449418	XI
139	18.72	18.82	27.16	18.38	14.37	gi|56790315	collagen alpha-1(I) chain precursor [Danio rerio]	Danio rerio	18			2.14783	0.931968					2.14783		1.34276	0.415631					1.34276		0.524808	0.0232481					0.524808		XI
140	14.97	15.59	18.46	6.915	5.61	gi|528470740	PREDICTED: amylo-1, 6-glucosidase, 4-alpha-glucanotransferase isoform X6 [Danio rerio]	Danio rerio		8	12			0.772681	0.330053	1.25892	0.378772	1.0158	0.139567			0.794328	0.626993	0.711214	0.630782	0.752771	0.32766			0.862979	0.420659	1.43219	0.157489	1.14758	0.0844781	XI
141	18.53	18.53	29.72	23.43	23.43	gi|221139734	protein kinase, cAMP-dependent, regulatory, type II, alpha A [Danio rerio]	Danio rerio	12	4	9	0.539511	0.317354	1.25892	0.557229	0.895365	0.682932	0.897933	0.211123	0.383707	0.430018	1.41906	0.402343	1.08643	0.6328	0.963063	0.198433	0.524808	0.30218	1.5417	0.321099	0.794328	0.451359	0.953612	0.108216	XI
142	18.45	18.65	59.88	57.19	42.22	gi|46362488	Ldhb protein [Danio rerio]	Danio rerio	16	11	19	3.01995	0.246066	0.758578	0.362561	0.928966	0.240954	1.56917	0.0656675	3.0761	0.17069	0.630957	0.188315	0.981748	0.724732	1.56293	0.0695529	1.51356	0.524589	0.794328	0.32043	0.83946	0.214997	1.04912	0.0947708	XI
143	18.19	18.54	15.82	4.054	3.503	gi|528491539	PREDICTED: talin-1 isoform X2 [Danio rerio]	Danio rerio	12			3.25087	0.254508					3.25087		3.13329	0.376764					3.13329		0.10666	0.0281395					0.10666		XI
144	14.77	14.88	65.02	36.95	36.95	gi|528516084	PREDICTED: cold inducible RNA binding protein isoform X3 [Danio rerio]	Danio rerio		14				1.10662	0.853338			1.10662				1.41906	0.533477			1.41906				0.263027	0.322871			0.263027		XI
145	18.01	36.16	57.14	48.9	43.41	gi|528474623	PREDICTED: fructose-bisphosphate aldolase A isoform X1 [Danio rerio]	Danio rerio	36	21	40	1.1272	0.492806	1.21339	0.694084	0.954993	0.947189	1.09853	0.378549	0.937562	0.867045	1.1272	0.800661	1.15878	0.514502	1.07451	0.399222	1.24738	0.413997	1.1695	0.751149	0.92045	0.651402	1.11244	0.289497	XI
146	17.91	17.91	39.39	28.16	22.99	gi|41056111	phosphoglucomutase-1 [Danio rerio]	Danio rerio	14	11	38	1.02802	0.970329	0.963829	0.708073	0.698232	0.288217	0.896692	0.285634	1.40605	0.520952	0.963829	0.673921	0.505825	0.295381	0.958567	0.191695	0.356451	0.442741	0.990832	0.628232	0.619441	0.414188	0.655575	0.204939	XI
147	14.39	14.78	20.58	9.653	6.097	gi|576886211	Pyruvate carboxylase, mitochondrial [Ictalurus punctatus]	Ictalurus punctatus		8				0.903649	0.758274			0.903649				0.879022	0.701251			0.879022				0.972747	0.96229			0.972747		XI
148	17.87	17.88	28.53	24.39	24.39	gi|190340247	Dihydrolipoamide S-acetyltransferase (E2 component of pyruvate dehydrogenase complex) [Danio rerio]	Danio rerio	12	3	9	0.809096	0.37694			1.09648	0.827912	0.952787	0.277028	0.83946	0.277811			1.22462	0.674222	1.03204	0.190177	0.855067	0.264988			1.23595	0.656123	1.04551	0.179766	XI
149	17.64	20.7	58.54	38.79	31.14	gi|41944583	Zgc:65851 [Danio rerio]	Danio rerio	25	15	37	0.465586	0.0797555	0.346737	0.135993	0.772681	0.586878	0.528334	0.0267345	1.33045	0.303301	0.731139	0.278738	1.33045	0.0101055	1.13068	0.00554854	0.210863	0.0668426	0.291072	0.00569687	1.02802	0.454393	0.509983	0.00150171	XV
150	17.58	17.67	87.1	83.06	55.24	gi|47271422	triosephosphate isomerase B [Danio rerio]	Danio rerio	19	20	31	1.47231	0.336894	0.895365	0.619218	1.04713	0.680834	1.13827	0.233572	1.13763	0.418533	0.83946	0.480871	0.824138	0.234502	0.933742	0.113897	0.461318	0.804286	0.613762	0.286878	0.92045	0.579597	0.665176	0.22502	XI
151	13.76	13.87	47.35	39.12	39.12	gi|528488903	PREDICTED: guanine nucleotide-binding protein G(I)/G(S)/G(T) subunit beta-1 isoform X3 [Danio rerio]	Danio rerio		11				1.38038	0.798138			1.38038				0.77983	0.933145			0.77983				1.10662	0.527447			1.10662		XI
152	17.56	18.01	24.25	11.03	8.966	gi|528490689	PREDICTED: microtubule-associated protein 2 isoform X1 [Danio rerio]	Danio rerio	12	11	17	0.92045	0.463234	0.809096	0.549847	0.972747	0.848508	0.900764	0.300741	0.83946	0.205414	0.831764	0.611886	1.00925	0.910851	0.893492	0.20413	0.147231	0.108513	0.704693	0.439011	1.10662	0.610626	0.652849	0.0814178	XI
153	17.52	17.59	18.95	13.83	12.28	gi|66472420	ATPase, H+ transporting, lysosomal V0 subunit a isoform 1b [Danio rerio]	Danio rerio	16	6	9	1.72187	0.42122	0.895365	0.884237	0.887156	0.815514	1.16813	0.365282	1.6293	0.485673	1.1272	0.845176	0.937562	0.960374	1.23135	0.420885	2.65461	0.134058	0.954993	0.912555	1.10662	0.568043	1.57207	0.147741	XI
154	17.35	17.35	64.43	47.99	37.92	gi|41107664	Solute carrier family 25 alpha, member 5 [Danio rerio]	Danio rerio	17	18	22	0.672977	0.501414	0.954993	0.253402	0.981748	0.878945	0.869906	0.200947	0.642688	0.464928	0.912011	0.435971	1.07647	0.774791	0.877054	0.248441	0.448745	0.292002	0.564937	0.136491	0.847227	0.773307	0.620303	0.0847965	XI
155	23.4	23.59	40.32	33.13	31.74	gi|156231071	cytoplasmic dynein 1 light intermediate chain 1 [Danio rerio]	Danio rerio			14					0.580764	0.131804	0.580764						0.744732	0.113902	0.744732						0.534564	0.208641	0.534564		XI
156	17.31	17.56	87.2	58.54	57.93	gi|528493135	PREDICTED: peptidylprolyl isomerase Ab (cyclophilin A) isoform X1 [Danio rerio]	Danio rerio	13	11	25	0.765597	0.479021	1	0.925048	1.10662	0.848551	0.957407	0.410413	0.717794	0.858165	0.990832	0.918306	0.903649	0.484325	0.870759	0.413709	0.816582	0.574085	0.564937	0.798179	0.92045	0.630655	0.767323	0.355259	XI
157	17.17	17.17	79.82	69.3	69.3	gi|154426308	60S acidic ribosomal protein P2 [Danio rerio]	Danio rerio	15	18	20	0.946237	0.923025	0.887156	0.0179184	0.887156	0.674957	0.90685	0.0407277	0.937562	0.909955	0.717794	0.0173285	0.751623	0.438748	0.802326	0.0284735	1.11686	0.805175	1.00925	0.218121	2.85759	0.0257927	1.66124	0.0206254	X
158	17.08	18.55	18.46	4.389	2.52	gi|528509849	PREDICTED: plectin a isoform X2 [Danio rerio]	Danio rerio	9	6		0.519996	0.144132	0.794328	0.50163			0.657162	0.0906153	1.94089	0.0257749	0.772681	0.454456			1.35678	0.0200105	0.0724436	0.00652801	0.679204	0.296919			0.375824	0.00418294	IX
159	16.93	17.1	27.8	22.53	17.6	gi|528504140	PREDICTED: semaphorin 7a isoform X2 [Danio rerio]	Danio rerio	10	3	14	0.887156	0.665463	0.954993	0.665907	1.28233	0.725161	1.04149	0.376848	0.534564	0.365654	1.1272	0.629889	1.31826	0.482466	0.99334	0.200313	0.570164	0.319111	0.642688	0.431423	1.1695	0.49079	0.794117	0.145017	XI
160	13.29	13.79	28.36	17.91	14.48	gi|528474304	PREDICTED: protein kinase C beta type isoform X1 [Danio rerio]	Danio rerio		10																										XI
161	16.88	21.23	51.05	41.84	36.82	gi|82524371	calcium/calmodulin-dependent protein kinase type II subunit alpha [Danio rerio]	Danio rerio	30	22	46			0.895365	0.834153	1.00925	0.962914	0.952309	0.523181			1.51356	0.473388	1.31826	0.598827	1.41591	0.258454			0.390841	0.254389	1.18032	0.733384	0.785581	0.189609	XI
162	16.86	18.05	23.89	12.72	9.031	gi|568815694	bifunctional aminoacyl-tRNA synthetase [Danio rerio]	Danio rerio	14	11	27	0.92045	0.810691	1.1272	0.610826	1.95885	0.333605	1.3355	0.256211	0.895365	0.753442	1.00925	0.891718	0.60256	0.40152	0.835726	0.341741	0.972747	0.94807	1.05682	0.885104	1.23595	0.613047	1.0885	0.482876	XI
163	16.84	16.84	37.69	29.85	29.85	gi|42542468	Setb protein [Danio rerio]	Danio rerio	11			1.13763	0.780232					1.13763		1.13763	0.78458					1.13763		1.01859	0.959735					1.01859		XI
164	16.76	16.76	80.91	75	58.18	gi|326668491	PREDICTED: uncharacterized protein C7orf57 homolog isoformX2 [Danio rerio]	Danio rerio	45	37		1	0.931983	0.758578	0.351298			0.879289	0.286712	1.07647	0.713252	0.831764	0.28778			0.954114	0.203709	0.831764	0.475344	1.14815	0.803321			0.989959	0.319709	XI
165	16.72	16.79	24.47	16.77	14.74	gi|47550793	NAD(P) transhydrogenase, mitochondrial [Danio rerio]	Danio rerio	13		11	1.83654	0.360963			1.0666	0.880964	1.45157	0.280791	1.1695	0.741467			1.05682	0.935738	1.11316	0.477319	1.20226	0.709041			1.1272	0.749726	1.16473	0.401106	XI
166	16.62	16.78	30.45	21.15	17.45	gi|528519214	PREDICTED: 6-phosphofructokinase type C isoformX5 [Danio rerio]	Danio rerio	11			1.05682	0.854832					1.05682		0.954993	0.898366					0.954993		1.87068	0.241787					1.87068		XI
167	16.59	16.9	23.41	9.415	6.785	gi|300641377	unnamed protein product [Pagrus major]	Pagrus major	11		16	1.61436	0.441039			1.10662	0.824372	1.36049	0.308866	4.69894	0.312685			1.1695	0.751253	2.93422	0.225208	6.13762	0.225909			1.0666	0.874441	3.60211	0.197943	XI
168	16.57	16.9	41.7	32.19	28.34	gi|528467430	PREDICTED: fascin [Danio rerio]	Danio rerio	24	22	22	1.22462	0.678584	1.40605	0.362101	0.981748	0.832331	1.20414	0.291138	1.1272	0.707166	1.34276	0.403629	0.92045	0.567175	1.13014	0.253082	1.43219	0.512057	1.22462	0.535099	0.544503	0.0352927	1.0671	0.0366078	XI
169	16.5	16.65	36.98	27.63	24.03	gi|253735626	synapsin II [Danio rerio]	Danio rerio	14	11	18	1.0666	0.808828	0.765597	0.595819	0.376704	0.110746	0.736299	0.123817	1.25892	0.296841	0.83946	0.466619	0.751623	0.616173	0.950003	0.169077	0.143219	0.176819	0.744732	0.283831	0.151356	0.190758	0.346436	0.0363346	XII
170	16.44	16.44	61.82	50.3	41.21	gi|47271384	cofilin 2, like [Danio rerio]	Danio rerio	21	13	24	0.685488	0.370886	0.963829	0.928487	0.887156	0.470219	0.845491	0.253116	0.737904	0.43935	1.03753	0.879237	0.92045	0.623529	0.898627	0.3203	0.685488	0.439046	0.83946	0.584778	0.937562	0.633126	0.820837	0.25371	XI
171	16.23	16.23	23.3	14.92	14.14	gi|66910298	Si:dkey-276i5.1 protein [Danio rerio]	Danio rerio	8	2	9	1.08643	0.358811	0.937562	0.797815	1.20226	0.256517	1.07542	0.153223	1.08643	0.361103	3.80189	0.00264744	1.1272	0.698482	2.00517	0.00454793	1.15878	0.661297	4.87529	0.0018987	0.870964	0.455745	2.30168	0.00401301	VII
172	12.4	13.2	13.32	3.538	2.391	gi|528496854	PREDICTED: ryanodine receptor 2 [Danio rerio]	Danio rerio		6	5			1.1272	0.68234	0.895365	0.665523	1.01128	0.360532			1.07647	0.855891	0.855067	0.515065	0.965766	0.353263			1.23595	0.913663	0.758578	0.362265	0.997262	0.28895	XI
173	16.01	16.1	30.14	26	22.17	gi|528517576	PREDICTED: transketolase isoform X1 [Danio rerio]	Danio rerio	11	7	14	0.903649	0.710451	0.870964	0.702289	1.00925	0.955612	0.927955	0.464674	0.862979	0.54714	0.737904	0.4381	1.1695	0.599924	0.923461	0.235368	1.41906	0.300462	0.870964	0.683639	1.00925	0.953282	1.09976	0.283737	XI
174	12.33	13.34	29.1	6.63	4.15	gi|528481573	PREDICTED: myosin-10 isoform X3 [Danio rerio]	Danio rerio		7				1.27057	0.465025			1.27057				1.5417	0.190711			1.5417				1.0666	0.818919			1.0666		XI
175	20.8	21.06	23.09	14.55	12.47	gi|40363541	adenosylhomocysteinase [Danio rerio]	Danio rerio			11					0.928966	0.889714	0.928966						0.954993	0.923635	0.954993						1.07647	0.861512	1.07647		XI
176	15.73	15.91	56.83	47.62	34.29	gi|528474318	PREDICTED: reticulocalbin-3 isoform X1 [Danio rerio]	Danio rerio	18	33	48	8.70964	0.342863	0.954993	0.811359	1.39316	0.914554	3.68593	0.330529	3.49945	0.290959	0.794328	0.512414	0.937562	0.894727	1.74378	0.224668	12.2462	0.249326	0.972747	0.693269	0.801678	0.863242	4.67353	0.240777	XI
177	15.7	15.96	66.67	57.94	52.38	gi|82247565	RecName: Full=Fatty acid-binding protein 10-A, liver basic; Short=Zf-FABP10; Short=Zf-Lb-FABP; AltName: Full=Fatty acid-binding protein, liver; AltName: Full=Liver bile acid-binding protein; Short=L-BABP; Short=z-L-BABP; AltName: Full=Liver-type fatty acid-binding protein; Short=L-FABP; Short=Liver-type FABP	DANRE	11	20	15	1.34276	0.303875	1.00925	0.833796	0.855067	0.861908	1.06903	0.302578	5.24808	0.425105	0.928966	0.726948	0.529663	0.646857	2.23557	0.287233	1.38038	0.325432	0.981748	0.983524	0.887156	0.92967	1.0831	0.36112	XI
178	15.66	15.66	43.52	37.18	31.99	gi|528500270	PREDICTED: protein ATP1B4 [Danio rerio]	Danio rerio	16	10	22	0.903649	0.891858	0.642688	0.293984	1.15878	0.746608	0.901705	0.283688	1.07647	0.591752	0.529663	0.13172	1.08643	0.933271	0.897518	0.152276	0.963829	0.70384	0.731139	0.297839	0.963829	0.700102	0.886266	0.238341	XI
179	15.58	18.67	39.26	23.72	15.03	gi|37681927	ribosome binding protein 1 homolog 180kDa [Danio rerio]	Danio rerio	19	25	46	2.12814	0.410195	1.31826	0.00244224	1.19124	0.837892	1.54588	0.00547032	1.58489	0.00183231	1.00925	0.00237492	0.60256	0.0564919	1.06557	5.15965e-06	0.559758	0.280107	0.501187	0.336558	2.208	0.0560316	1.08965	0.0231988	II
180	12.04	13.44	29.26	12.69	7.058	gi|528506851	PREDICTED: kinectin isoform X2 [Danio rerio]	Danio rerio		8	12			0.879022	0.794285	1.02802	0.492578	0.953519	0.325196			1.15878	0.395474	0.937562	0.366478	1.04817	0.156447			0.685488	0.913864	0.937562	0.366029	0.811525	0.291134	XI
181	15.56	15.56	46.95	32.44	25.19	gi|51010945	proteasome subunit alpha type-1 [Danio rerio]	Danio rerio	17	9	17	1.04713	0.957457	0.60256	0.5295	0.903649	0.216223	0.851113	0.19859	0.990832	0.588496	1.07647	0.881547	0.990832	0.956015	1.01938	0.47407	1.28233	0.483722	1.15878	0.782798	1.05682	0.905755	1.16598	0.390531	XI
182	15.46	15.82	49.85	35.14	31.53	gi|528469134	PREDICTED: malate dehydrogenase 1a, NAD (soluble) isoform X2 [Danio rerio]	Danio rerio	11	14	16			0.524808	0.0254536	0.870964	0.0487716	0.697886	0.00281733			0.401791	0.0311926	0.879022	0.0490572	0.640407	0.00339274			1.15878	0.659872	0.937562	0.0500514	1.04817	0.0478627	XVII
183	15.4	15.4	60.83	54.84	54.38	gi|71153517	RecName: Full=Ependymin; Short=EPD; Flags: Precursor	DANRE	22	24	44	0.83946	0.43915	1.41906	0.414584	1.30617	0.871192	1.18823	0.24995	0.928966	0.607374	1.6293	0.399631	1.57036	0.341629	1.37621	0.165933	0.501187	0.497332	1.1272	0.704551	0.809096	0.312769	0.812494	0.198559	XI
184	15.33	15.33	30.48	27.51	18.96	gi|528472212	PREDICTED: elongation factor-1, delta, a isoform X3 [Danio rerio]	Danio rerio	20	23	20	1	0.959895	1.78649	0.65097	1.39316	0.5596	1.39322	0.394662	3.16228	0.365189	1.31826	0.0129973	0.597035	0.145172	1.69252	0.004665	0.666807	0.419583	1.58489	0.590428	1.04713	0.932612	1.09961	0.312675	VIII
185	11.78	12.08	29.36	11.93	10.62	gi|148224245	mitochondrial trifunctional protein, alpha subunit [Danio rerio]	Danio rerio		8	9			1.02802	0.945194	0.855067	0.352772	0.941541	0.290474			1.01859	0.959809	1.05682	0.547216	1.0377	0.397886			1.20226	0.711925	0.946237	0.7385	1.07425	0.398157	XI
186	15.26	19.08	67.14	57.6	49.12	gi|47777306	voltage-dependent anion-selective channel protein 1 [Danio rerio]	Danio rerio	22	21	23	0.912011	0.302612	0.77983	0.0150794	1.07647	0.645793	0.922769	0.0147942	0.862979	0.526075	1.01859	0.971563	1.19124	0.388034	1.02427	0.285896	0.366438	0.390847	0.275423	0.116264	0.912011	0.881193	0.517957	0.101747	XI
187	11.65	11.77	42.53	28.57	15.91	gi|82210121	RecName: Full=40S ribosomal protein SA; AltName: Full=37 kDa laminin receptor precursor; Short=37LRP; AltName: Full=37/67 kDa laminin receptor; Short=LRP/LR; AltName: Full=67 kDa laminin receptor; Short=67LR; AltName: Full=Laminin receptor 1; Short=LamR; AltName: Full=Laminin-binding protein precursor p40; Short=LBP/p40	DANRE		7	6			0.704693	0.601768	1.00925	0.942414	0.856973	0.418742			0.244343	0.24639	1.15878	0.627458	0.70156	0.164386			0.847227	0.785389	1.08643	0.760121	0.966827	0.433139	XI
188	15.13	15.14	26.97	18.42	14.65	gi|41054603	alpha-actinin-4 [Danio rerio]	Danio rerio	12	4	17	0.972747	0.953776	1.07647	0.85824	0.981748	0.990016	1.01032	0.598779	0.972747	0.945223	1.08643	0.854221	0.92045	0.884745	0.993208	0.565587	1.08643	0.960594	0.92045	0.876636	1.00925	0.974881	1.00538	0.602214	XI
189	15.05	18.72	54.93	48.77	32.57	gi|66472778	dihydropyrimidinase-related protein 5 [Danio rerio]	Danio rerio	34	31	40	1.03753	0.925432	0.83946	0.74002	0.912011	0.705214	0.929666	0.467723	1.13763	0.780761	0.758578	0.615772	0.990832	0.988531	0.962346	0.463908	1.03753	0.928087	1.30617	0.613558	1.20226	0.384503	1.18199	0.303038	XI
190	11.57	11.67	62.83	59.29	41.59	gi|41053333	60S acidic ribosomal protein P1 [Danio rerio]	Danio rerio		7				1.1695	0.869645			1.1695				1.02802	0.972815			1.02802				1.13763	0.728183			1.13763		XI
191	15.01	15.12	45.83	34.72	34.72	gi|51701766	RecName: Full=60S ribosomal protein L10a	DANRE	11	5	11	0.954993	0.817196	1.38038	0.560277	2.18776	0.321178	1.50771	0.238631	0.903649	0.547257	1.36773	0.572058	1.41906	0.199864	1.23015	0.137784	1.14815	0.772982	1.19124	0.728632	1.19124	0.341066	1.17688	0.280524	XI
192	14.96	15.34	23.45	13.35	10.94	gi|46559756	AP-2 complex subunit beta [Danio rerio]	Danio rerio	9	6	12	0.946237	0.898187	1.35519	0.0262209	0.831764	0.63805	1.0444	0.050678	0.895365	0.804525	2.10863	0.024421	0.879022	0.770216	1.29434	0.0509384	0.448745	0.152583	1.22462	0.028109	0.765597	0.355965	0.812986	0.00882364	XI
193	14.95	15.27	21.01	11.03	8.183	gi|189528839	PREDICTED: alpha-2-macroglobulin-like isoform 1 [Danio rerio]	Danio rerio	10	4	10	1.59956	0.423303	1.1272	0.800771	0.903649	0.861261	1.21014	0.357293	1.69044	0.397416	1.21339	0.692824	1.69044	0.422772	1.53142	0.206286	1.28233	0.617083	1.20226	0.708313	1.70608	0.415207	1.39689	0.271159	XI
194	11.44	11.47	32.7	22.31	16.48	gi|528519209	PREDICTED: 6-phosphofructokinase type C isoform X11 [Danio rerio]	Danio rerio		11	8			0.862979	0.804517	0.903649	0.266622	0.883314	0.210519			1.15878	0.777507	0.92045	0.520515	1.03961	0.33296			1.15878	0.773165	1	0.795284	1.07939	0.441582	XI
195	14.93	15.01	19.35	9.991	3.96	gi|528506323	PREDICTED: la-related protein 1 isoform X1 [Danio rerio]	Danio rerio	9	9	15	99.0832	0.399989	1.04713	0.985209	0.461318	0.792158	33.5305	0.370867	99.0832	0.0239617	1.43219	0.539081	1.69044	0.0957074	34.0686	0.00746037	99.0832	0.255807	1.31826	0.838476	0.349945	0.400226	33.5838	0.169716	VIII
196	11.34	11.5	31.69	20.22	15.73	gi|528470797	PREDICTED: phosphatidylinositol 5-phosphate 4-kinase type-2 alpha isoform X1 [Danio rerio]	Danio rerio		7	14			0.870964	0.734738	1.0666	0.586059	0.96878	0.347588			0.855067	0.748543	0.83946	0.680501	0.847263	0.389787			1.25892	0.668302	1.10662	0.517993	1.18277	0.298326	XI
197	14.93	14.93	26.59	16.81	16.81	gi|528514292	PREDICTED: drebrin-like isoform X1 [Danio rerio]	Danio rerio	8		7	1.11686	0.61674			0.831764	0.573676	0.974313	0.302975	1.09648	0.608917			0.937562	0.927333	1.01702	0.417546	0.963829	0.896797			0.816582	0.757242	0.890206	0.470831	XI
198	14.91	15.15	34.82	24.09	13.04	gi|44890716	WD repeat domain 1 [Danio rerio]	Danio rerio	8	8		2.31206	0.27425	1.05682	0.893106			1.68444	0.232263	2.88403	0.299889	1.07647	0.865863			1.98025	0.242438	0.534564	0.466927	0.824138	0.719808			0.679351	0.292123	XI
199	19.35	19.35	32.61	23.26	20.43	gi|410907053	PREDICTED: pyruvate carboxylase, mitochondrial-like [Takifugu rubripes]	Takifugu rubripes			13					1.1272	0.797022	1.1272						1.07647	0.884865	1.07647						1.2942	0.59748	1.2942		XI
200	14.9	15.23	48.41	29.62	14.01	gi|528500411	PREDICTED: heterogeneous nuclear ribonucleoprotein A0b isoform X1 [Danio rerio]	Danio rerio	9		17	0.564937	0.385925			0.77983	0.353577	0.672384	0.149351	0.809096	0.691			1.04713	0.858414	0.928112	0.431316	1.40605	0.535733			0.847227	0.492762	1.12664	0.245387	XI
201	11.14	12.22	31.68	17.91	12.94	gi|118763839	Aars protein [Danio rerio]	Danio rerio		15	22			1.31826	0.542633	1.41906	0.711068	1.36866	0.322049			1.14815	0.768337	1.44544	0.666946	1.2968	0.391359			1.18032	0.81658	1.30617	0.591354	1.24325	0.375961	XI
202	14.9	14.9	49.41	43.14	40	gi|125839832	PREDICTED: apolipoprotein A-I-like [Danio rerio]	Danio rerio	8																											XI
203	14.89	21.45	55.87	53.85	48.58	gi|125837336	PREDICTED: 14-3-3 protein gamma-1 [Danio rerio]	Danio rerio	21	22	15	1.02802	0.846583	0.765597	0.284931	0.972747	0.892293	0.92212	0.30002	0.981748	0.986294	0.461318	0.08929	1.31826	0.577654	0.920441	0.11986	0.642688	0.498949	0.201372	0.330237	0.895365	0.873222	0.579808	0.235449	XI
204	14.77	14.77	41.42	32.04	26.54	gi|528473437	PREDICTED: prohibitin isoform X1 [Danio rerio]	Danio rerio	10	4	6	0.862979	0.783611	0.879022	0.815186	0.887156	0.826541	0.876386	0.489194	0.870964	0.793651	0.787046	0.660649	0.847227	0.752583	0.835079	0.421103	1.05682	0.891811	0.895365	0.835372	1.05682	0.897719	1.003	0.548511	XI
205	14.76	14.77	23.16	14.69	14.69	gi|117606291	aspartyl-tRNA synthetase, cytoplasmic [Danio rerio]	Danio rerio	10	8	15	1.00925	0.998356	1.31826	0.414889	1.00925	0.951321	1.11225	0.420789	1.15878	0.27236	1.18032	0.417674	1.09648	0.683182	1.14519	0.159045	0.346737	0.288328	1.36773	0.470432	0.972747	0.439975	0.895738	0.133489	XI
206	14.6	14.6	43.97	29.58	29.58	gi|528469329	PREDICTED: far upstream element-binding protein 2 isoform X1 [Danio rerio]	Danio rerio	12	8	12	0.879022	0.714384	0.895365	0.817825	0.483059	0.359515	0.752482	0.295748	1.04713	0.840114	0.937562	0.896303	1.14815	0.751521	1.04428	0.506251	1.27057	0.648146	0.887156	0.789138	0.724436	0.576997	0.960722	0.359464	XI
207	10.96	11.1	35.26	26.7	22.92	gi|47085765	3-ketoacyl-CoA thiolase, mitochondrial [Danio rerio]	Danio rerio		8	11					0.990832	0.828665	0.990832						1.20226	0.38417	1.20226						1.08643	0.870935	1.08643		XI
208	14.59	14.59	36	25.67	17.83	gi|47087435	calnexin precursor [Danio rerio]	Danio rerio	13	5	14	1.07647	0.395466	0.879022	0.808938	1.03753	0.924729	0.997672	0.359945	1.15878	0.290325	0.928966	0.899257	1.1695	0.741521	1.08575	0.281824	0.895365	0.628261	0.954993	0.943586	1.04713	0.910802	0.965829	0.494669	XI
209	19.09	20.11	18.76	8.192	6.977	gi|158148929	Plexin A3 [Danio rerio]	Danio rerio			11					1.03753	0.754483	1.03753						1.04713	0.647191	1.04713						0.954993	0.736789	0.954993		XI
210	14.53	14.61	25.7	16.29	12.37	gi|528483557	PREDICTED: solute carrier family 12 member 5-like [Danio rerio]	Danio rerio	11	7	16	0.870964	0.611491	0.928966	0.857432	0.554626	0.251633	0.784852	0.223133	1.02802	0.933388	0.963829	0.852463	0.42462	0.224826	0.805488	0.268827	0.383707	0.325594	0.824138	0.59371	0.559758	0.3759	0.589201	0.152165	XI
211	14.46	14.66	26.32	16.81	13.89	gi|303304954	fibrinogen alpha chain precursor [Danio rerio]	Danio rerio	10	4	9	1.34276	0.430439	0.937562	0.925692	1.75388	0.0905693	1.34474	0.094676	0.855067	0.795933	1.09648	0.948007	2.18776	0.092433	1.37977	0.148098	1.34276	0.435572	0.685488	0.506296	2.14783	0.0883577	1.39203	0.0611911	XI
212	14.39	14.57	30.02	18.01	10.87	gi|528507755	PREDICTED: alanyl-tRNA synthetase, cytoplasmic isoform X1 [Danio rerio]	Danio rerio	10			1.01859	0.902019					1.01859		0.895365	0.619987					0.895365		1.22462	0.677534					1.22462		XI
213	10.79	11.07	31.5	12.67	10.87	gi|528468690	PREDICTED: catenin alpha-2 isoform X2 [Danio rerio]	Danio rerio		9				0.990832	0.997585			0.990832				1.07647	0.818368			1.07647				1.21339	0.568658			1.21339		XI
214	14.31	14.43	23.57	14.43	9.857	gi|528484516	PREDICTED: reticulon-3-like isoform X3 [Danio rerio]	Danio rerio	21	17	26	1.14815	0.728848	1.48594	0.21864	1.55597	0.81637	1.39669	0.221187	1.77011	0.337941	1.20226	0.465146	2.24905	0.35317	1.74048	0.127156	0.487529	0.231079	1.72187	0.129804	0.92045	0.521494	1.04328	0.0521837	XI
215	14.28	14.34	27.1	14.92	12.18	gi|182888944	Zgc:153925 protein [Danio rerio]	Danio rerio	13		10	0.990832	0.98733			0.758578	0.613999	0.874705	0.43751	0.954993	0.919447			0.972747	0.975404	0.96387	0.55944	0.642688	0.291871			0.963829	0.951895	0.803258	0.254704	XI
216	14.28	14.28	75	55.65	50.81	gi|68362792	PREDICTED: histone H2B 1/2-like [Danio rerio]	Danio rerio	21		38	2.77971	0.240281			1.64437	0.0582931	2.21204	0.023302	1.22462	0.312985			1.97697	0.0364016	1.60079	0.0195422	1.65959	0.278497			1.07647	0.0679479	1.36803	0.030058	IV
217	18.72	19.39	53.24	37.65	30.59	gi|583980211	PREDICTED: guanine nucleotide-binding protein G(I)/G(S)/G(T) subunit beta-1-like isoform X3 [Neolamprologus brichardi]	Neolamprologus brichardi			13					0.794328	0.768552	0.794328						0.92045	0.717421	0.92045						0.452898	0.666991	0.452898		XI
218	14.21	14.61	61.84	51.32	51.32	gi|78070422	Zgc:123210 protein [Danio rerio]	Danio rerio	10	6	15	1.21339	0.752813	1.40605	0.641798	0.672977	0.382787	1.09747	0.274246	1.10662	0.820736	1.58489	0.515193	0.787046	0.63983	1.15952	0.342301	0.0544503	0.167564	0.346737	0.433121	0.765597	0.535092	0.388928	0.0996156	XI
219	14.19	14.36	19.26	10.68	9.167	gi|27881866	Ktn1 protein [Danio rerio]	Danio rerio	7			0.963829	0.895977					0.963829		0.954993	0.860627					0.954993		0.691831	0.356888					0.691831		XI
220	14.11	14.33	46.83	29.27	25.61	gi|47085773	aspartate aminotransferase, cytoplasmic [Danio rerio]	Danio rerio	11	6	12	0.972747	0.831531	0.990832	0.921346	1.34276	0.290704	1.10211	0.306072	0.879022	0.480445	0.855067	0.896123	1.03753	0.53597	0.923872	0.312452	0.92045	0.338249	1.02802	0.924937	1.07647	0.297892	1.00831	0.178996	XI
221	18.68	19.09	37.29	27.89	24.59	gi|41054770	WD repeat-containing protein 1 [Danio rerio]	Danio rerio			13					1.04713	0.593084	1.04713						1.02802	0.768202	1.02802						1.05682	0.714052	1.05682		XI
222	14.11	14.11	24.49	20.52	16.42	gi|56090150	NADH-ubiquinone oxidoreductase 75 kDa subunit, mitochondrial [Danio rerio]	Danio rerio	10	6	10	2.77971	0.386582	0.831764	0.731583	1.01859	0.915088	1.54336	0.333773	2.83139	0.382463	0.758578	0.621878	0.685488	0.554627	1.42515	0.223113	4.13048	0.206903	0.937562	0.914975	1.25892	0.432392	2.10899	0.164538	XI
223	14.08	14.21	35.1	25.87	16.94	gi|41053873	succinate dehydrogenase [ubiquinone] flavoprotein subunit, mitochondrial precursor [Danio rerio]	Danio rerio	11			0.895365	0.380192					0.895365		0.963829	0.77025					0.963829		0.937562	0.890242					0.937562		XI
224	18.59	18.84	25.5	17.83	15.34	gi|38649122	Collagen, type I, alpha 1 [Danio rerio]	Danio rerio			17					1.44544	0.77374	1.44544						2.42103	0.345795	2.42103						2.51189	0.343271	2.51189		XI
225	14.02	79.32	85.78	77.02	71.77	gi|528469445	PREDICTED: uncharacterized protein LOC335798 isoform X1 [Danio rerio]	Danio rerio	190			1.01859	0.954567					1.01859		1.14815	0.777184					1.14815		1.7378	0.388298					1.7378		XI
226	10.42	11.52	45.8	31.82	19.23	gi|528467620	PREDICTED: dihydropyrimidinase-related protein 1 isoform X2 [Danio rerio]	Danio rerio		14				0.937562	0.913712			0.937562				0.990832	0.99635			0.990832				0.679204	0.50414			0.679204		XI
227	14.01	14.45	18.54	11.85	10.67	gi|326667820	PREDICTED: microtubule-associated protein 1B [Danio rerio]	Danio rerio	16	13	22	0.816582	0.415171	0.679204	0.514909	0.912011	0.638375	0.802599	0.227869	0.972747	0.948041	0.642688	0.469683	0.972747	0.849342	0.862727	0.411688	0.954993	0.912008	0.60256	0.425223	1.02802	0.942685	0.861856	0.404264	XI
228	14	14.32	14.7	7.588	7.029	gi|528500134	PREDICTED: cytoplasmic FMR1-interacting protein 2 isoform X1 [Danio rerio]	Danio rerio	11	5		2.05116	0.00170843	1.07647	0.605532			1.56381	0.00239492	1.97697	0.00168305	1.13763	0.452806			1.5573	0.0018225	1.77011	0.00193962	1.21339	0.325084			1.49175	0.00153776	IV
229	14	14	32.46	26.18	26.18	gi|528491970	PREDICTED: dematin isoform X2 [Danio rerio]	Danio rerio	8		7	0.772681	0.636342			0.83946	0.522179	0.80607	0.289757	1.24738	0.649045			1	0.961704	1.12369	0.44592	0.122462	0.0455173			0.981748	0.884691	0.552105	0.0563608	XI
230	18.27	120.16	93.74	90.83	86.58	gi|528469447	PREDICTED: uncharacterized protein LOC335798 isoform X2 [Danio rerio]	Danio rerio			193					1.04713	0.797701	1.04713						0.954993	0.990525	0.954993						0.937562	0.840028	0.937562		XI
231	13.95	18.04	45.65	35.24	28.03	gi|18858755	internexin neuronal intermediate filament protein, alpha b [Danio rerio]	Danio rerio	16		20	0.870964	0.687727			0.946237	0.879082	0.9086	0.43673	1.15878	0.663039			0.77983	0.497393	0.969304	0.288203	0.363078	0.455708			1.02802	0.916873	0.695547	0.340422	XI
232	18.2	24.1	26.44	9.929	6.991	gi|66773050	myosin-11 [Danio rerio]	Danio rerio			11					1.45881	0.457708	1.45881						1.10662	0.863798	1.10662						0.794328	0.54165	0.794328		XI
233	13.88	15.99	80	54.05	51.35	gi|63100518	Zgc:112425 [Danio rerio]	Danio rerio	15	9	14	0.937562	0.333056	1.34276	0.816084	1.24738	0.238954	1.1759	0.141254	0.870964	0.111707	1.92309	0.521599	1.2942	0.38121	1.36275	0.0672251	0.787046	0.230624	0.608135	0.788188	0.887156	0.75093	0.760779	0.227902	XI
234	13.79	16.33	40.83	27.08	16.91	gi|189533895	PREDICTED: neurofilament light polypeptide-like [Danio rerio]	Danio rerio	11	8	17	0.30479	0.0153178	0.203236	0.156735	0.862979	0.403363	0.457001	0.00613645	6.72977	1.51365e-05	0.515229	0.32273	3.04789	0.030807	3.43096	3.32265e-06	0.0570164	0.00790667	0.501187	0.216431	2.14783	0.0603867	0.902011	0.000976743	XXIII
235	13.72	14.83	21.6	7.754	5.186	gi|528481571	PREDICTED: myosin-10 isoform X2 [Danio rerio]	Danio rerio	8			1.39316	0.430888					1.39316		1.47231	0.392708					1.47231		1.11686	0.900953					1.11686		XI
236	18.14	18.68	29.08	16.31	14.25	gi|47085973	ATP-binding cassette sub-family F member 1 [Danio rerio]	Danio rerio			13					1.00925	0.655134	1.00925						0.870964	0.459405	0.870964						0.895365	0.195889	0.895365		XI
237	10.29	10.38	40.81	27.45	22.67	gi|33989739	Suclg2 protein, partial [Danio rerio]	Danio rerio		8																										XI
238	10.28	11.65	15.57	2.73	2.243	gi|528476257	PREDICTED: protein piccolo isoform X4 [Danio rerio]	Danio rerio		6				1.1272	0.701311			1.1272				1.15878	0.654423			1.15878				0.801678	0.558399			0.801678		XI
239	13.68	17.96	62.35	50.98	36.47	gi|61651838	tyrosine 3-monooxygenase/tryptophan 5-monooxygenase activation protein, epsilon polypeptide 2 [Danio rerio]	Danio rerio	17		18	1.39316	0.79274			0.954993	0.897598	1.17407	0.485034	1.43219	0.821609			0.928966	0.828719	1.18058	0.471623	0.49204	0.858489			1.08643	0.901797	0.789233	0.511394	XI
240	13.68	13.68	31.83	29.07	29.07	gi|41053764	thioredoxin-like protein 1 [Danio rerio]	Danio rerio	8		8	0.937562	0.753202			0.946237	0.887969	0.9419	0.466257	1.1695	0.334457			1.24738	0.703116	1.20844	0.225389	0.49204	0.291667			1.0666	0.854305	0.779318	0.235213	XI
241	13.67	13.72	22.33	7.505	6.879	gi|528492266	PREDICTED: synaptojanin-1 isoform X3 [Danio rerio]	Danio rerio	9			1.64437	0.334493					1.64437		1.44544	0.950105					1.44544		0.440555	0.359368					0.440555		XI
242	10.25	10.53	49.65	25	23.26	gi|7107406	syntaxin 1B [Danio rerio]	Danio rerio		7				0.981748	0.724518			0.981748				0.586138	0.626128			0.586138				1.03753	0.60237			1.03753		XI
243	17.86	18.17	30.39	20.99	18.23	gi|528510121	PREDICTED: protein LYRIC isoform X2 [Danio rerio]	Danio rerio			12					1.05682	0.031251	1.05682						1.97697	0.0336496	1.97697						1.99526	0.0289498	1.99526		XI
244	13.6	13.64	22	11.26	9.989	gi|292621001	PREDICTED: neutral alpha-glucosidase AB [Danio rerio]	Danio rerio	8	4	10	0.855067	0.75547	1.20226	0.686919	0.887156	0.506642	0.981496	0.336789	0.937562	0.862363	1.61436	0.283229	1.01859	0.833974	1.19017	0.290447	0.0413047	0.00158254	0.177011	0.00529251	1	0.616405	0.406105	7.53984e-05	XII
245	10.23	10.66	40.18	17.43	15.23	gi|528494829	PREDICTED: heterochromatin protein 1-binding protein 3 isoform X1 [Danio rerio]	Danio rerio		9	11			1.58489	0.411793	3.46737	0.360121	2.52613	0.159226			1.75388	0.18746	5.24808	0.305603	3.50098	0.0751328			1.67494	0.207731	3.10456	0.372574	2.38975	0.0956823	XI
246	13.57	13.57	28.7	17.13	15.97	gi|189525094	PREDICTED: succinyl-CoA ligase [GDP-forming] subunit beta, mitochondrial [Danio rerio]	GDP-forming	11		21	0.432514	0.389209			1.14815	0.5572	0.790334	0.212246	0.946237	0.96292			1.0666	0.464736	1.00642	0.356925	0.564937	0.67506			1.01859	0.498194	0.791764	0.292255	XI
247	17.5	17.62	31.34	18.47	18.47	gi|41055393	heterogeneous nuclear ribonucleoprotein L [Danio rerio]	Danio rerio			11					1.35519	0.570919	1.35519						0.731139	0.580119	0.731139						1.23595	0.668939	1.23595		XI
248	13.55	13.74	33.39	18.7	15.03	gi|528489262	PREDICTED: myc box-dependent-interacting protein 1-like [Danio rerio]	Danio rerio	8	5	7	0.586138	0.532009	1.08643	0.819129	0.77983	0.636169	0.817465	0.347061	1.58489	0.630656	1.09648	0.727604	1.08643	0.651664	1.25593	0.362112	0.383707	0.459823	0.704693	0.380937	0.92045	0.970068	0.669617	0.260622	XI
249	17.27	17.95	22.25	15.73	11.35	gi|528486439	PREDICTED: cytoplasmic aconitate hydratase isoform X1 [Danio rerio]	Danio rerio			10					0.469894	0.117178	0.469894						1	0.69306	1						0.679204	0.201268	0.679204		XI
250	13.53	23.41	40.74	27.7	26.67	gi|528496660	PREDICTED: dihydropyrimidinase-related protein 4 isoform X1 [Danio rerio]	Danio rerio	25	12	19	1.07647	0.702783	0.847227	0.764859	1.20226	0.593848	1.04199	0.375467	1.15878	0.463849	0.787046	0.674339	1.10662	0.746683	1.01748	0.314645	0.570164	0.546851	0.794328	0.691839	0.963829	0.935316	0.776107	0.397216	XI
251	13.39	13.43	22.92	13.78	11.46	gi|125840569	PREDICTED: synaptic vesicle glycoprotein 2A-like isoformX2 [Danio rerio]	Danio rerio	20	20	16	0.981748	0.956135	1.07647	0.862666	0.816582	0.899635	0.958265	0.575522	1.01859	0.852633	0.928966	0.893907	0.737904	0.952105	0.895154	0.569682	0.895365	0.51583	0.816582	0.694372	0.862979	0.79476	0.858309	0.352271	XI
252	10.04	10.19	23.13	11.02	8.935	gi|528512791	PREDICTED: alpha-adducin isoform X2 [Danio rerio]	Danio rerio		9				0.912011	0.740273			0.912011				1.00925	0.586837			1.00925				1.05682	0.479233			1.05682		XI
253	13.27	13.36	39.04	29.64	25.06	gi|82202412	RecName: Full=Hydroxysteroid dehydrogenase-like protein 2	DANRE	10	2	9	1.00925	0.945394	0.928966	0.903272	1.13763	0.724479	1.02528	0.528611	1.14815	0.695869	0.847227	0.757146	0.903649	0.684761	0.966344	0.401397	0.83946	0.659739	0.704693	0.546039	1.47231	0.362523	1.00549	0.221721	XI
254	13.25	13.95	48.08	29.23	18.85	gi|82202213	RecName: Full=Keratin, type II cytoskeletal 8; AltName: Full=Cytokeratin-8; Short=CK-8; AltName: Full=Keratin-8; Short=K8	DANRE	10	10	18	1.01859	0.951602	0.717794	0.672375	1.15878	0.292657	0.965054	0.276285	1.0666	0.878023	0.903649	0.931985	1.19124	0.331319	1.05383	0.342713	1.28233	0.624278	1.87068	0.34042	0.946237	0.42491	1.36642	0.17538	XI
255	13.22	13.22	25.53	18.44	15.96	gi|40786521	nucleophosmin [Danio rerio]	Danio rerio	10		8					3.34195	0.198354	3.34195						4.16869	0.169432	4.16869						1.23595	0.67008	1.23595		XI
256	17.1	17.21	45.74	39.53	39.53	gi|52219138	NADH dehydrogenase [ubiquinone] iron-sulfur protein 6, mitochondrial [Danio rerio]	Danio rerio			10					1.19124	0.721897	1.19124						0.912011	0.863911	0.912011						1.07647	0.873871	1.07647		XI
257	13.14	26.61	57.42	46.6	37.7	gi|326669844	PREDICTED: dihydropyrimidinase-related protein 2-like [Danio rerio]	Danio rerio	34	21	30	1	0.531775			1.07647	0.809112	1.03823	0.347401	0.613762	0.26963			1.01859	0.923507	0.816177	0.235097	1.40605	0.903818			1.19124	0.589516	1.29865	0.401726	XI
258	13.01	13.01	69.08	69.08	69.08	gi|47086029	myristoylated alanine-rich C kinase substrate 2 [Danio rerio]	Danio rerio	24	22	28	1.36773	0.918527	0.928966	0.788881	0.787046	0.727427	1.02791	0.488785	1.75388	0.680819	0.879022	0.617946	0.946237	0.917607	1.19305	0.416227	0.155597	0.0423442	0.704693	0.25583	1.35519	0.819853	0.738493	0.0343546	XII
259	12.98	12.98	40.86	37.33	37.33	gi|42542953	Zgc:66253 [Danio rerio]	Danio rerio	11		9	0.887156	0.728722			1.00925	0.951792	0.948205	0.47722	1.01859	0.921142			1.25892	0.482973	1.13876	0.35549	0.937562	0.848475			1.1272	0.699159	1.03238	0.431342	XI
260	12.97	12.98	16.87	11.64	10.45	gi|371940864	protein kinase C alpha type [Danio rerio]	Danio rerio	9	4	9	0.666807	0.495183	1.10662	0.644112	1.14815	0.774002	0.973862	0.324873	0.398107	0.258879	1.18032	0.514723	0.963829	0.956573	0.847419	0.218387	0.265461	0.184238	1.0666	0.746886	1.22462	0.681053	0.852224	0.179636	XI
261	12.94	12.94	38.4	29.96	26.79	gi|41387118	cytochrome b-c1 complex subunit 1, mitochondrial [Danio rerio]	Danio rerio	11			0.855067	0.722984					0.855067		1.01859	0.925355					1.01859		0.928966	0.546048					0.928966		XI
262	12.81	12.89	23.86	15.91	12.27	gi|14626709	protein disulfide isomerase-related protein P5 precursor [Danio rerio]	Danio rerio	10	5	12	1.45881	0.773886	1.13763	0.869123	1.03753	0.601297	1.21132	0.426625	1	0.785935	1.03753	0.994543	1.02802	0.64891	1.02185	0.479463	3.0761	0.486745	0.765597	0.663966	1.02802	0.800595	1.62324	0.333726	XI
263	12.81	12.81	20.24	13.72	8.655	gi|37682113	programmed cell death 8 [Danio rerio]	Danio rerio	8		12	0.963829	0.952405			1.07647	0.90051	1.02015	0.544576	1.11686	0.802046			0.420727	0.537515	0.768795	0.347873	0.457088	0.280525			0.136773	0.195796	0.296931	0.0726126	XI
264	12.76	12.95	48.16	35.1	31.84	gi|92096413	LOC569631 protein [Danio rerio]	Danio rerio	12	14	14	1.02802	0.642126	1.1695	0.494857	0.461318	0.305904	0.886278	0.183912	1.00925	0.720238	1.69044	0.0660497	2.46604	0.0855178	1.72191	0.0189896	0.515229	0.291042	0.77983	0.662249	0.879022	0.891149	0.724694	0.262325	VIII
265	12.72	12.83	15.91	10.09	8.797	gi|528485794	PREDICTED: carnitine palmitoyltransferase 1A isoform X4 [Danio rerio]	Danio rerio	8	5	7	1.22462	0.65754	1.09648	0.851332	1.08643	0.857176	1.13584	0.466181	1.02802	0.928513	0.235505	0.209029	1.01859	0.945461	0.760704	0.272962	0.30479	0.043108	1.10662	0.831654	1.18032	0.679065	0.863911	0.0717727	XI
266	12.68	12.74	27.56	16.78	15.37	gi|47086185	methylcrotonoyl-CoA carboxylase beta chain, mitochondrial [Danio rerio]	Danio rerio	9		11	0.954993	0.930774			1.02802	0.961931	0.991504	0.558882	1.07647	0.834786			0.963829	0.931499	1.02015	0.512797	0.570164	0.238331			1	0.9866	0.785082	0.225372	XI
267	16.43	17.12	23.72	13.44	13.44	gi|225007597	dyskerin [Danio rerio]	Danio rerio			11					0.954993	0.935938	0.954993						0.717794	0.509985	0.717794						0.847227	0.754312	0.847227		XI
268	12.66	80.29	75.61	72.06	67.18	gi|54261761	tubulin alpha-1D chain [Danio rerio]	Danio rerio	164	145	184	1.2942	0.622855	0.824138	0.724938			1.05917	0.359126	1.52757	0.467758	0.831764	0.727147			1.17966	0.294613	1.45881	0.504493	0.691831	0.524343			1.07532	0.245753	XI
269	9.66	9.68	51.42	36.59	28.39	gi|37682175	guanine nucleotide binding protein beta polypeptide 2-like 1 [Danio rerio]	Danio rerio		9	11			0.704693	0.285551	1.09648	0.53674	0.900586	0.1633			0.685488	0.241558	1	0.970192	0.842744	0.224819			0.731139	0.392011	0.990832	0.857149	0.860986	0.29207	XI
270	12.59	14.11	70.32	40.64	38.16	gi|68165945	voltage-dependent anion channel 2 [Danio rerio]	Danio rerio	16			0.912011	0.904739					0.912011		1.23595	0.482805					1.23595		0.151356	0.0970597					0.151356		XI
271	16.39	18.73	20.33	6.422	4.452	gi|57222259	talin-1 [Danio rerio]	Danio rerio			12					3.69828	0.455961	3.69828						0.724436	0.522884	0.724436						0.564937	0.643909	0.564937		XI
272	9.63	9.71	36.86	22.22	20.05	gi|528498752	PREDICTED: KH domain containing, RNA binding, signal transduction associated 1a isoform X3 [Danio rerio]	Danio rerio		7	5			0.801678	0.490595	1.01859	0.195922	0.910135	0.113623			0.855067	0.781097	1.14815	0.290042	1.00161	0.219249			0.380189	0.301291	1.02802	0.199544	0.704103	0.0781223	XI
273	12.58	12.74	33.11	22.97	22.64	gi|50344868	ribosomal protein L5 [Danio rerio]	Danio rerio	9		13	0.554626	0.378639			0.751623	0.643405	0.653124	0.231343	0.580764	0.392025			0.691831	0.58126	0.636298	0.220194	0.654636	0.493966			0.660694	0.568414	0.657665	0.256665	XI
274	16.33	16.59	31.62	25.21	17.09	gi|82209665	RecName: Full=Citrate synthase, mitochondrial; Flags: Precursor	DANRE			9					0.895365	0.566547	0.895365						0.816582	0.42202	0.816582						0.963829	0.768916	0.963829		XI
275	12.55	12.72	52.4	41.35	34.13	gi|63852099	pi-class glutathione S-transferase [Danio rerio]	Danio rerio	16	10	21	0.60256	0.423041	1.10662	0.826813	0.981748	0.883601	0.896977	0.368819	0.322107	0.213743	1.02802	0.945201	1	0.993291	0.783374	0.287893	0.293765	0.197832	0.954993	0.943197	0.691831	0.32983	0.646863	0.13627	XI
276	12.49	12.49	64.55	64.55	58.18	gi|55742519	vesicle-associated membrane protein 2 [Danio rerio]	Danio rerio	11		6	1.55597	0.457917			1.03753	0.980499	1.29675	0.357737	2.03236	0.316931			0.855067	0.637767	1.44371	0.201378	2.12814	0.302312			0.751623	0.576302	1.43988	0.180047	XI
277	12.47	13.06	12.95	3.802	3.108	gi|528508818	PREDICTED: LOW QUALITY PROTEIN: A-kinase anchor protein 9, partial [Danio rerio]	Danio rerio	7	3	4	0.772681	0.489446	1.02802	0.523517	0.505825	0.0907848	0.76884	0.0694821	0.291072	0.226189	1.03753	0.498514	0.212814	0.180548	0.513805	0.0631522	0.296483	0.0660999	1.19124	0.203011	0.452898	0.335418	0.646874	0.0205244	XII
278	12.46	12.6	27.08	19.01	19.01	gi|432952032	PREDICTED: syntaxin-1B-like [Oryzias latipes]	Oryzias latipes	14			1.10662	0.425815					1.10662		1.28233	0.415293					1.28233		0.390841	0.46261					0.390841		XI
279	9.44	9.51	21.9	11.38	10.36	gi|528480553	PREDICTED: protein phosphatase 2 (formerly 2A), regulatory subunit A (PR 65), alpha isoform isoform X1 [Danio rerio]	Danio rerio		7	5			1	0.986824	0.928966	0.469657	0.964483	0.365597			1.05682	0.884836	0.954993	0.893363	1.00591	0.518043			0.824138	0.455918	0.787046	0.00572436	0.805592	0.00543809	XI
280	12.43	23.52	48.68	35.73	23.98	gi|50355968	calreticulin like precursor [Danio rerio]	Danio rerio	26		31					1.49969	0.483441	1.49969						1.30617	0.604079	1.30617						1.27057	0.635824	1.27057		XI
281	12.37	16.66	35.61	24.33	20.62	gi|528467618	PREDICTED: dihydropyrimidinase-related protein 1 isoform X1 [Danio rerio]	Danio rerio	26		18	0.751623	0.429137			1.52757	0.531072	1.13959	0.220218	0.630957	0.248229			1.77011	0.231897	1.20053	0.0754248	0.691831	0.332301			1.8197	0.390221	1.25577	0.14358	XI
282	9.4	10.08	61.64	46.55	41.81	gi|32766519	Marcks protein, partial [Danio rerio]	Danio rerio		15	20			1.6293	0.41587	0.903649	0.784276	1.26647	0.285931			2.35505	0.261757	2.42103	0.22467	2.38804	0.0767422			1.31826	0.587276	2.0893	0.260361	1.70378	0.163004	XI
283	12.35	13.01	25.49	6.867	3.788	gi|82237696	RecName: Full=Eukaryotic translation initiation factor 3 subunit A; Short=eIF3a; AltName: Full=Eukaryotic translation initiation factor 3 subunit 10; AltName: Full=eIF-3-theta	DANRE	7	13	14	1.1272	0.273065	1.47231	0.478372	0.946237	0.587022	1.18192	0.15765	1.10662	0.26939	1.2942	0.596263	1.03753	0.856329	1.14612	0.228987	1.41906	0.357901	2.33346	0.0984349	1.02802	0.914561	1.59351	0.0874774	XI
284	9.38	9.38	33.8	18.41	18.41	gi|528521191	PREDICTED: N-myc downstream regulated gene 4 isoform X3 [Danio rerio]	Danio rerio		9				0.879022	0.783076			0.879022				0.809096	0.643961			0.809096				0.887156	0.807258			0.887156		XI
285	12.31	12.33	18.14	8.016	4.453	gi|528471399	PREDICTED: coatomer subunit alpha isoform X1 [Danio rerio]	Danio rerio	7	7		1.0666	0.877577	2.51189	0.725397			1.78924	0.451649	0.331131	0.211127	1.36773	0.894723			0.84943	0.191395	0.296483	0.21958	1.44544	0.628314			0.870962	0.150625	XI
286	9.34	9.47	17.26	4.886	4.413	gi|528517397	PREDICTED: im:7155308 isoform X2 [Danio rerio]	Danio rerio		7				1.05682	0.899467			1.05682				1.28233	0.532412			1.28233				0.496592	0.45688			0.496592		XI
287	12.29	13.23	20.49	15.24	12.42	gi|528491043	PREDICTED: 6-phosphofructokinase, liver type-like isoform X1 [Danio rerio]	Danio rerio	8	5	7	0.981748	0.868735	1.08643	0.848382	0.895365	0.660274	0.987846	0.469529	0.981748	0.977617	1.09648	0.841773	0.981748	0.949018	1.01999	0.588984	0.505825	0.466837	1.28233	0.487937	0.946237	0.958009	0.911464	0.302449	XI
288	12.25	12.36	49.28	40.67	31.58	gi|63102133	ATP synthase, H+ transporting, mitochondrial F1 complex, O subunit [Danio rerio]	Danio rerio	8		5	0.855067	0.772832			1.21339	0.672184	1.03423	0.394966	0.928966	0.895885			1.19124	0.702112	1.0601	0.448155	0.887156	0.818666			0.990832	0.989977	0.938994	0.526079	XI
289	15.91	15.93	36.18	22.36	20.33	gi|159155977	Ribosomal protein L7 [Danio rerio]	Danio rerio			11					0.636796	0.627025	0.636796						0.704693	0.733057	0.704693						0.801678	0.859665	0.801678		XI
290	12.25	12.25	44.95	35.64	31.38	gi|576892923	Beta-centractin [Ictalurus punctatus]	Ictalurus punctatus	10	5		0.801678	0.311438	1.52757	0.504989			1.16462	0.166555	0.685488	0.172032	1.69044	0.433548			1.18796	0.0928967	0.319154	0.0887132	1.41906	0.564879			0.869105	0.0673983	XI
291	12.22	12.61	35.85	24.76	23.47	gi|68380717	PREDICTED: dentin sialophosphoprotein isoform 1 [Danio rerio]	Danio rerio	9	11	9	1	0.982871	3.80189	0.196413	0.505825	0.316965	1.76924	0.135744	1.51356	0.477773	5.80764	0.0565582	1.39316	0.534021	2.90479	0.0491993	0.185353	0.146438	4.20727	0.116113	1.10662	0.814987	1.83308	0.0477613	VII
292	12.21	12.21	28.09	18.21	18.21	gi|49901174	Succinate-CoA ligase, GDP-forming, alpha subunit [Danio rerio]	Danio rerio	7		12	0.981748	0.987359			0.937562	0.913517	0.959655	0.561356	0.963829	0.954596			1.00925	0.966668	0.986541	0.569045	1.58489	0.440799			0.963829	0.961985	1.27436	0.343921	XI
293	9.23	10.85	51.3	39.61	33.77	gi|528486715	PREDICTED: voltage-dependent anion channel 3 isoform X4 [Danio rerio]	Danio rerio		14				0.937562	0.911964			0.937562				0.816582	0.711518			0.816582				0.903649	0.851203			0.903649		XI
294	12.19	12.26	35.68	16.47	12.52	gi|4678403	lamin B2 [Danio rerio]	Danio rerio	7	3		1.10662	0.105291	0.847227	0.731968			0.976926	0.0953606	1.09648	0.690044	0.879022	0.794665			0.98775	0.409501	1.18032	0.603543	0.92045	0.862643			1.05039	0.395556	XI
295	12.17	12.19	54.19	38.33	32.16	gi|62632723	myristoylated alanine rich protein kinase C substrate b [Danio rerio]	Danio rerio	14			1.11686	0.821701					1.11686		1.08643	0.856817					1.08643		0.0717794	0.0408295					0.0717794		XI
296	12.15	12.2	38.55	29.3	22.03	gi|48762665	cytochrome b-c1 complex subunit 2, mitochondrial [Danio rerio]	Danio rerio	9		12	0.879022	0.710057			2.29087	0.193087	1.58495	0.149898	0.862979	0.688401			1.99526	0.26053	1.42912	0.184044	0.751623	0.447275			1.65959	0.504919	1.2056	0.218737	XI
297	12.14	12.5	36.19	23.43	13.23	gi|41351240	Keratin 18 [Danio rerio]	Danio rerio	9		13	1.33045	0.577047			1.2942	0.282779	1.31233	0.171304	1.22462	0.743734			1.28233	0.483402	1.25347	0.306427	0.666807	0.612658			1.20226	0.521506	0.934535	0.281746	XI
298	15.13	15.41	40.55	30.93	27.15	gi|62955639	inorganic pyrophosphatase [Danio rerio]	Danio rerio			7					1.01859	0.91713	1.01859						1.07647	0.580003	1.07647						0.855067	0.46143	0.855067		XI
299	12.05	13.21	38.41	23.49	23.17	gi|82236827	RecName: Full=Calumenin-A; Flags: Precursor	DANRE	9		12	1.00925	0.976977			11.1686	0.026019	6.08894	0.0385018	0.887156	0.827584			0.972747	0.910793	0.929952	0.502941	1.18032	0.736917			1.11686	0.588142	1.14859	0.349152	II
300	9.06	12.47	31.6	20.63	12.64	gi|41152044	pyruvate kinase isozymes R/L [Danio rerio]	Danio rerio		9	9			0.990832	0.994919	1.65959	0.418217	1.32521	0.339442			0.963829	0.949779	0.981748	0.991229	0.972788	0.575844			0.937562	0.90699	1.25892	0.658046	1.09824	0.433068	XI
301	12.05	12.21	34.7	27.13	22.71	gi|410913931	PREDICTED: guanine nucleotide-binding protein subunit beta-2-like 1-like [Takifugu rubripes]	Takifugu rubripes	9			1.2942	0.639117					1.2942		1.19124	0.848364					1.19124		1.13763	0.933518					1.13763		XI
302	9.02	9.63	15.74	3.58	3.331	gi|528480565	PREDICTED: acetyl-Coenzyme A carboxylase alpha isoform X3 [Danio rerio]	Danio rerio		7				0.954993	0.941678			0.954993				0.912011	0.867			0.912011				0.895365	0.838548			0.895365		XI
303	12.05	12.19	26.4	13.81	11.53	gi|528504246	PREDICTED: prelamin-A/C isoform X2 [Danio rerio]	Danio rerio	10		10	0.642688	0.191072			0.912011	0.908403	0.777349	0.179535	0.666807	0.37249			0.501187	0.450676	0.583997	0.175042	0.49204	0.435117			1.44544	0.409325	0.96874	0.183077	XI
304	12.04	12.35	33.82	21.39	19.65	gi|51467938	neuronal growth regulator 1 precursor [Danio rerio]	Danio rerio	9		6					1.02802	0.919579	1.02802						1	0.936541	1						1.24738	0.402391	1.24738		XI
305	12.03	12.1	38.23	23.29	23.29	gi|528470800	PREDICTED: phosphatidylinositol 5-phosphate 4-kinase type-2 alpha isoform X2 [Danio rerio]	Danio rerio	10			1.36773	0.557686					1.36773		1.05682	0.890072					1.05682		0.816582	0.70405					0.816582		XI
306	12.01	12.11	27.55	12.08	9.057	gi|108742062	Hnrnpu protein [Danio rerio]	Danio rerio	6		7	1.14815	0.55244			1.11686	0.741055	1.13251	0.335635	1.08643	0.770014			1.05682	0.783254	1.07162	0.436044	0.724436	0.325884			1.43219	0.456156	1.07831	0.159522	XI
307	8.94	9.06	22.93	7.549	7.117	gi|528494121	PREDICTED: calcium-dependent secretion activator 1 isoform X2 [Danio rerio]	Danio rerio		6	9			0.963829	0.956373	0.879022	0.740618	0.921426	0.483627			0.990832	0.996233	0.83946	0.649359	0.915146	0.456371			1.15878	0.755567	0.946237	0.888214	1.05251	0.467278	XI
308	12	12.3	18.06	6.513	5.528	gi|528508407	PREDICTED: unconventional myosin-Va isoform X3 [Danio rerio]	Danio rerio	7			1.04713	0.7409					1.04713		1	0.944545					1		0.711214	0.415435					0.711214		XI
309	8.83	13.52	42	22.39	19.19	gi|61403519	Gefiltin [Danio rerio]	Danio rerio		9				1.22462	0.840019			1.22462				1.18032	0.877041			1.18032				1.01859	0.931162			1.01859		XI
310	8.81	9.38	29.77	10.79	4.27	gi|554831350	PREDICTED: nascent polypeptide-associated complex subunit alpha, muscle-specific form-like isoform X2 [Haplochromis burtoni]	Haplochromis burtoni		4				0.981748	0.937661			0.981748				1.39316	0.519527			1.39316				0.519996	0.307763			0.519996		XI
311	12	12	39.84	33.59	33.59	gi|41387136	NADH dehydrogenase [ubiquinone] 1 beta subcomplex subunit 6 [Danio rerio]	Danio rerio	7	2		3.10456	0.00187522	1.04713	0.918011			2.07584	0.00376609	3.34195	0.00174915	0.990832	0.993029			2.16639	0.00379607	3.16228	0.00193414	1.05682	0.897967			2.10955	0.00379576	IV
312	11.92	12.06	24.54	19.23	17.22	gi|37362194	chaperonin containing TCP1, subunit 8 (theta) [Danio rerio]	Danio rerio	7			1.15878	0.727137					1.15878		0.83946	0.71309					0.83946		1.38038	0.522389					1.38038		XI
313	11.84	23	24.98	15.24	13.57	gi|181339464	plasma membrane calcium-transporting ATPase 2 [Danio rerio]	Danio rerio	15	12	16	1.10662	0.678704	1.09648	0.836387	0.895365	0.640631	1.03282	0.403119	0.92045	0.915385	1.18032	0.731722	0.847227	0.517784	0.982666	0.392907	1.78649	0.108354	1.1272	0.791927	0.787046	0.342566	1.23358	0.08202	XI
314	11.83	11.88	32.88	21.02	19.14	gi|528493108	PREDICTED: septin 5b isoform X1 [Danio rerio]	Danio rerio	6		3	0.666807	0.267968			0.737904	0.597876	0.702356	0.168926	0.185353	0.0041299			1.03753	0.93232	0.611441	0.00764867	0.220801	0.00450349			0.77983	0.660354	0.500315	0.00609959	XXI
315	8.75	9.47	17.09	5.779	4.927	gi|528485340	PREDICTED: MAP kinase-activating death domain protein isoform X5 [Danio rerio]	Danio rerio		4	5			1.0666	0.901654	0.912011	0.704966	0.989303	0.45121			1.1272	0.82486	1.1272	0.625743	1.1272	0.393262			1.21339	0.727091	1.02802	0.94518	1.1207	0.474427	XI
316	11.74	11.74	33.24	27.06	27.06	gi|528471413	PREDICTED: ELAV (embryonic lethal, abnormal vision, Drosophila)-like 1 (Hu antigen R) isoform X3 [Danio rerio]	Danio rerio	9		4	1	0.978953			0.972747	0.975842	0.986374	0.580829	1.00925	0.925276			1.21339	0.699024	1.11132	0.456315	1.22462	0.165115			1	0.992092	1.11231	0.171809	XI
317	11.68	11.68	36.66	25.08	25.08	gi|50540006	N-ethylmaleimide-sensitive factor attachment protein, gamma [Danio rerio]	Danio rerio	14	14	18	1.08643	0.903845			1.08643	0.692824	1.08643	0.446855	0.912011	0.91762			1.03753	0.877771	0.974769	0.52408	0.113763	0.044256			0.452898	0.39714	0.28333	0.0282423	XII
318	11.61	11.78	63.35	56.52	49.07	gi|528475049	PREDICTED: ATP synthase subunit d, mitochondrial isoform X1 [Danio rerio]	Danio rerio	16	6	10	0.654636	0.29045	0.83946	0.904054	1	0.592481	0.831365	0.247017	1.0666	0.901166	0.515229	0.827507	1.15878	0.416729	0.913534	0.369943	0.178649	0.0046275	0.672977	0.514937	1.02802	0.468242	0.626547	0.00687366	XII
319	8.66	8.85	22.38	15.62	11.19	gi|66910514	LOC100000597 protein [Danio rerio]	Danio rerio		6				1.21339	0.695013			1.21339				1.13763	0.787456			1.13763				1.11686	0.80659			1.11686		XI
320	14.69	16.33	11.77	3.346	2.994	gi|187763167	TPA_exp: heparan sulfate proteoglycan 2 [Danio rerio]	Danio rerio			8					3.49945	0.236027	3.49945						4.32514	0.198863	4.32514						0.591562	0.821106	0.591562		XI
321	11.6	11.64	16.67	8.333	5	gi|82186103	RecName: Full=DDRGK domain-containing protein 1; Flags: Precursor	DANRE	6	5	5	1	0.991501	6.60694	0.440306	5.97035	0.758607	4.52576	0.383141	1.64437	0.42095	7.17794	0.424838	3.69828	0.813468	4.17353	0.237053	0.862979	0.779083	2.77971	0.511083	4.44631	0.843979	2.69633	0.386215	XI
322	11.59	11.89	14.31	6.532	5.879	gi|528485336	PREDICTED: MAP kinase-activating death domain protein isoform X4 [Danio rerio]	Danio rerio	7			0.963829	0.784811					0.963829		0.963829	0.839212					0.963829		0.981748	0.865886					0.981748		XI
323	11.59	11.67	29.78	14.19	12.64	gi|528473870	PREDICTED: microtubule-associated protein tau isoform X3 [Danio rerio]	Danio rerio	7	6	7	0.505825	0.261785	0.809096	0.20675	0.260615	0.185165	0.525179	0.0375944	0.981748	0.975446	0.413047	0.243076	1.18032	0.907245	0.858372	0.299919	0.613762	0.76546	0.642688	0.0915293	0.432514	0.364364	0.562988	0.0742351	XIV
324	11.55	14.7	23.47	7.72	3.911	gi|528481597	PREDICTED: myosin-11 isoform X2 [Danio rerio]	Danio rerio	10			1.13763	0.457648					1.13763		3.22107	0.408889					3.22107		3.37287	0.389923					3.37287		XI
325	11.54	11.54	21.78	16.38	15.72	gi|68433600	PREDICTED: sarcoplasmic/endoplasmic reticulum calcium ATPase 2 isoform 1 [Danio rerio]	Danio rerio	10		7	1.14815	0.844514			0.862979	0.780562	1.00557	0.461936	1	0.965049			1.00925	0.964762	1.00463	0.572066	1.13763	0.619549			1.0666	0.887484	1.10211	0.410238	XI
326	11.52	15.94	14.67	2.963	1.313	gi|528510269	PREDICTED: microtubule-actin cross-linking factor 1, isoforms 1/2/3/5 isoform X8 [Danio rerio]	Danio rerio	6	7	8	0.981748	0.90323	1.88799	0.231414	0.954993	0.755411	1.27491	0.24926	1.00925	0.8533	1.83654	0.2312	1.01859	0.840439	1.28813	0.256781	1.18032	0.287969	1.64437	0.279452	1.18032	0.300702	1.335	0.0714648	XI
327	11.49	11.57	36.19	29.52	29.52	gi|66911287	Glrx protein [Danio rerio]	Danio rerio	7			1.28233	0.64444					1.28233		1.30617	0.618496					1.30617		1.77011	0.390659					1.77011		XI
328	14.58	15.08	17.32	8.66	6.209	gi|49618975	cotamer alpha [Danio rerio]	Danio rerio			11					1.55597	0.800159	1.55597						0.963829	0.946015	0.963829						0.679204	0.729056	0.679204		XI
329	11.48	11.56	17.02	12.92	7.903	gi|528499084	PREDICTED: signal recognition particle subunit SRP72 [Danio rerio]	Danio rerio	6			0.870964	0.84717					0.870964		0.937562	0.880631					0.937562		0.260615	0.377079					0.260615		XI
330	11.47	11.54	59.31	48.97	48.97	gi|82202611	RecName: Full=Ubiquitin-conjugating enzyme E2 variant 2	DANRE	25	21	21	0.972747	0.763116	1.03753	0.927001	0.870964	0.765012	0.960413	0.49523	1.05682	0.961546	1	0.987343	0.831764	0.698424	0.962861	0.546298	0.554626	0.156957	0.895365	0.831991	1.00925	0.786599	0.819748	0.190532	XI
331	11.44	11.51	34.13	19.8	17.75	gi|82236106	RecName: Full=Eukaryotic translation initiation factor 3 subunit G; Short=eIF3g; AltName: Full=Eukaryotic translation initiation factor 3 RNA-binding subunit; Short=eIF-3 RNA-binding subunit; AltName: Full=Eukaryotic translation initiation factor 3 subunit 4	DANRE	9		10					1.09648	0.762823	1.09648						0.972747	0.953735	0.972747						1.09648	0.729038	1.09648		XI
332	8.29	8.29	32.68	13.78	13.78	gi|82241343	RecName: Full=Acidic leucine-rich nuclear phosphoprotein 32 family member A	DANRE		5	3			1.15878	0.714179	0.642688	0.46505	0.900732	0.28966			1.44544	0.509589	1.51356	0.47226	1.4795	0.229268			1.52757	0.461125	0.990832	0.998635	1.2592	0.363993	XI
333	11.41	11.41	41.33	37.33	31.11	gi|41053941	elongation factor 1-beta [Danio rerio]	Danio rerio	7	12	13	0.912011	0.860389	0.887156	0.833317	1.19124	0.776694	0.996803	0.502271	0.928966	0.899725	0.554626	0.486643	1.20226	0.72125	0.895285	0.373244	0.954993	0.94015	4.48745	0.305682	0.717794	0.5285	2.05341	0.243414	XI
334	14.42	15.02	24.53	17.79	15.47	gi|528468688	PREDICTED: catenin alpha-2 isoform X1 [Danio rerio]	Danio rerio			11					0.787046	0.319997	0.787046						0.496592	0.325951	0.496592						0.672977	0.303378	0.672977		XI
335	11.35	11.68	21.01	8.718	4.412	gi|301069399	5'-3' exoribonuclease 2 [Danio rerio]	Danio rerio	7	7	4	0.912011	0.481345	1.22462	0.843426	0.855067	0.887173	0.997231	0.401031	0.870964	0.445976	1.08643	0.810337	0.672977	0.484993	0.876789	0.265545	1.1272	0.61781	1.80302	0.9821	0.654636	0.484715	1.19495	0.35877	XI
336	11.32	11.74	12.89	3.372	2.998	gi|528476253	PREDICTED: protein piccolo isoform X2 [Danio rerio]	Danio rerio	8			1.01859	0.80895					1.01859		0.928966	0.640923					0.928966		0.855067	0.533164					0.855067		XI
337	11.31	11.31	37.91	37.91	32.03	gi|47086285	cytochrome b5 type B [Danio rerio]	Danio rerio	8	5	8	4.52898	0.436221	0.698232	0.826015	1.34276	0.55673	2.18999	0.287833	1.61436	0.60925	0.376704	0.386416	0.847227	0.35258	0.946097	0.166042	0.625173	0.0443759	1.77011	0.813258	0.895365	0.123976	1.09688	0.0204305	XI
338	8.16	8.16	51.61	37.9	30.65	gi|432849862	PREDICTED: 60S ribosomal protein L31-like isoform 2 [Oryzias latipes]	Oryzias latipes		5				1.04713	0.561292			1.04713				1.04713	0.966514			1.04713				0.325087	0.00537825			0.325087		XI
339	11.3	11.3	28.5	20.09	14.95	gi|47085903	far upstream element-binding protein 1 [Danio rerio]	Danio rerio	8	3	6	1.08643	0.856709	0.751623	0.613468	1.01859	0.947105	0.952213	0.474937	0.954993	0.933363	0.809096	0.690965	1.05682	0.8954	0.940302	0.511285	0.847227	0.76272	1	0.982621	0.744732	0.568067	0.863986	0.438286	XI
340	14.24	15.26	13.32	7.843	6.626	gi|528496020	PREDICTED: neurexin 1a isoform X6 [Danio rerio]	Danio rerio			7					0.432514	0.3435	0.432514						0.954993	0.85042	0.954993						0.895365	0.573881	0.895365		XI
341	11.29	11.3	36.52	23.52	19.69	gi|528486824	PREDICTED: methyl-CpG-binding protein 2 isoform X1 [Danio rerio]	Danio rerio	7		3	1.40605	0.208307			1.05682	0.61893	1.23143	0.142942	0.42462	0.388902			1.10662	0.583704	0.765622	0.219574	0.544503	0.500368			0.972747	0.407372	0.758625	0.20265	XI
342	11.28	11.39	50.18	28.04	28.04	gi|528507789	PREDICTED: calbindin 2a isoform X1 [Danio rerio]	Danio rerio	9	2		1.31826	0.334365	1.05682	0.890017			1.18754	0.267707	1.48594	0.23521	1.13763	0.787376			1.31178	0.188561	0.337287	0.410388	1.23595	0.671838			0.786617	0.253291	XI
343	11.2	11.31	16.47	12.9	12.9	gi|66911916	Protein phosphatase 2 (formerly 2A), regulatory subunit A, beta isoform [Danio rerio]	Danio rerio	10			0.794328	0.700737					0.794328		0.758578	0.643964					0.758578		0.912011	0.845649					0.912011		XI
344	14.07	17.91	69.58	58.25	35.92	gi|528486713	PREDICTED: voltage-dependent anion channel 3 isoform X3 [Danio rerio]	Danio rerio			20					1	0.855744	1						1	0.925173	1						0.887156	0.880851	0.887156		XI
345	11.19	11.27	10.82	5.927	4.686	gi|551528270	PREDICTED: plexin A3-like [Xiphophorus maculatus]	Xiphophorus maculatus	6			0.963829	0.902506					0.963829		0.937562	0.920736					0.937562		0.436516	0.367817					0.436516		XI
346	14.06	14.58	56.58	30.52	30.52	gi|528483594	PREDICTED: dynactin subunit 2 isoform X1 [Danio rerio]	Danio rerio			8					0.954993	0.547572	0.954993						0.559758	0.402575	0.559758						0.903649	0.342407	0.903649		XI
347	11.19	11.24	35.4	27.6	17.4	gi|302191716	4-aminobutyrate aminotransferase, mitochondrial [Danio rerio]	Danio rerio	9	7	9	0.954993	0.875074	1.01859	0.766549	0.283139	0.0597697	0.752241	0.101835	0.928966	0.802204	0.972747	0.754206	0.366438	0.0601567	0.75605	0.095238	0.724436	0.349384	1.04713	0.767265	1.51356	0.485888	1.09504	0.221356	XI
348	11.18	11.4	29.51	16.63	14.29	gi|576892361	26S protease regulatory subunit 6A [Ictalurus punctatus]	Ictalurus punctatus	7			0.937562	0.896501					0.937562		0.954993	0.928399					0.954993		0.963829	0.928655					0.963829		XI
349	11.17	11.34	35.96	22.47	22.47	gi|82202567	RecName: Full=40S ribosomal protein S3a	DANRE	8	9	9	1.0666	0.473042	0.275423	0.121769	0.608135	0.285282	0.650051	0.0540907	1.14815	0.276262	0.12942	0.00578976	0.731139	0.741045	0.669571	0.00721382	1.39316	0.107224	1.18032	0.629417	1.02802	0.871424	1.2005	0.132185	XX
350	8.01	8.35	28.06	11.75	8.513	gi|67514531	ubiquitin carboxyl-terminal hydrolase 5 [Danio rerio]	Danio rerio		5	22			0.972747	0.569575	0.77983	0.330069	0.876289	0.190707			0.816582	0.889963	0.591562	0.128511	0.704072	0.130228			0.963829	0.807503	1.40605	0.305532	1.18494	0.233507	XI
351	8	8.4	61.72	38.28	35.41	gi|432904346	PREDICTED: ubiquitin-40S ribosomal protein S27a-like [Oryzias latipes]	Oryzias latipes		8				1.21339	0.780351			1.21339				1.20226	0.59554			1.20226				1.18032	0.742793			1.18032		XI
352	11.16	80.32	59.79	49.02	42.94	gi|21391472	vitellogenin 1 [Danio rerio]	Danio rerio	87	82	92	0.990832	1	99.0832	1	0.990832	1	33.6883	0.655185	0.990832	1	99.0832	0.0152336	0.990832	1	33.6883	0.0511861	0.990832	1	99.0832	1	0.990832	1	33.6883	0.655185	XI
353	13.88	22.73	27.47	11.47	7.527	gi|528481569	PREDICTED: myosin-10 isoform X1 [Danio rerio]	Danio rerio			13					0.270396	0.135021	0.270396						1.36773	0.20453	1.36773						0.49204	0.419645	0.49204		XI
354	11.09	11.12	23.75	16.05	13.21	gi|37497110	dolichyl-diphosphooligosaccharide--protein glycosyltransferase subunit 1 precursor [Danio rerio]	Danio rerio	9	1	21			0.954993	0.915659	0.704693	0.597861	0.829843	0.409045			0.912011	0.794046	0.92045	0.819121	0.91623	0.457966			1.08643	0.777031	0.483059	0.485616	0.784742	0.31705	XI
355	7.99	8.07	29.23	17.63	13.23	gi|66910286	Heterogeneous nuclear ribonucleoprotein K, like [Danio rerio]	Danio rerio		7	9					0.928966	0.862934	0.928966						0.855067	0.704158	0.855067						1.15878	0.700658	1.15878		XI
356	11.06	11.48	58.78	38.78	25.31	gi|528485072	PREDICTED: tropomyosin alpha-1 chain isoform X3 [Danio rerio]	Danio rerio	6	2		1.09648	0.978125	0.963829	0.962058			1.03015	0.575687	1.04713	0.999431	1.14815	0.775841			1.09764	0.511894	1.18032	0.722235	1.05682	0.896628			1.11857	0.456673	XI
357	7.92	7.94	39.56	23.05	13.71	gi|32451741	Annexin A4 [Danio rerio]	Danio rerio		5	2			4.7863	0.026566	0.847227	0.776293	2.81676	0.0323144			1.38038	0.423748	1.27057	0.650774	1.32548	0.253324			2.29087	0.0253059	0.570164	0.407822	1.43052	0.0179572	I
358	11.06	11.1	46.12	32.65	28.98	gi|37595356	ribosomal protein S3 [Danio rerio]	Danio rerio	9		9	0.862979	0.760455			1.00925	0.627585	0.936116	0.372972	0.636796	0.429695			0.879022	0.378582	0.757909	0.170902	0.515229	0.327044			0.990832	0.650844	0.75303	0.209313	XI
359	11.04	24.19	32.07	26.14	21.72	gi|432914774	PREDICTED: dynamin-3-like [Oryzias latipes]	Oryzias latipes	19			0.809096	0.447116					0.809096		0.887156	0.660464					0.887156		0.57544	0.158379					0.57544		XI
360	7.84	8.13	25.98	8.304	5.813	gi|528478246	PREDICTED: dynamin 1a isoform X3 [Danio rerio]	Danio rerio		5				0.946237	0.987018			0.946237				0.903649	0.80972			0.903649				0.972747	0.82585			0.972747		XI
361	13.83	14.73	24.16	12.72	12.13	gi|528480690	PREDICTED: CAP-Gly domain-containing linker protein 2 isoform X1 [Danio rerio]	Danio rerio			9					0.83946	0.406606	0.83946						0.57544	0.403694	0.57544						1.13763	0.534482	1.13763		XI
362	13.81	14.2	32	17.88	16	gi|528485377	PREDICTED: 26S protease regulatory subunit 6A isoform X2 [Danio rerio]	Danio rerio			8					0.895365	0.834352	0.895365						0.963829	0.951703	0.963829						0.963829	0.952894	0.963829		XI
363	7.83	8.02	24.42	10.35	10.35	gi|528513434	PREDICTED: neural cell adhesion molecule 1 isoform X2 [Danio rerio]	Danio rerio		6	16			1.67494	0.193147	1.04713	0.746942	1.36104	0.155897			1.61436	0.184633	0.666807	0.58284	1.14058	0.124171			1.28233	0.453405	0.946237	0.675612	1.11428	0.27335	XI
364	11	11.14	17.91	10.45	8.955	gi|52219062	BCSC-1 [Danio rerio]	Danio rerio	7		6	0.954993	0.952173			0.972747	0.735656	0.96387	0.480225	0.744732	0.166194			0.831764	0.252961	0.788248	0.0583882	0.928966	0.908931			0.887156	0.53422	0.908061	0.377376	XI
365	7.81	8.54	39.86	18.41	14.45	gi|41393155	isocitrate dehydrogenase [NADP] cytoplasmic [Danio rerio]	NADP		10				2.91072	0.715324			2.91072				0.954993	0.922655			0.954993				15.7036	0.263737			15.7036		XI
366	11	11.12	40.77	31.54	23.08	gi|78174360	Ribosomal protein S15a [Danio rerio]	Danio rerio	10	5		1.09648	0.837474	1.07647	0.874019			1.08647	0.49377	0.972747	0.926712	1.19124	0.7167			1.08199	0.464176	1.52757	0.422098	0.895365	0.842866			1.21147	0.304164	XI
367	7.78	8.04	14.53	3.198	2.575	gi|61651682	fibronectin precursor [Danio rerio]	Danio rerio		4				2.99226	0.13295			2.99226				2.91072	0.309175			2.91072				1.52757	0.90623			1.52757		XI
368	10.97	11.81	33.49	24.82	15.9	gi|528489990	PREDICTED: isocitrate dehydrogenase [NADP] cytoplasmic isoform X1 [Danio rerio]	NADP	11		17	0.758578	0.189042			1.02802	0.651447	0.893297	0.137949	0.895365	0.485625			0.887156	0.346333	0.89126	0.175292	1.09648	0.809798			0.887156	0.609371	0.991817	0.381524	XI
369	13.78	13.86	43.27	39.27	32.36	gi|58801526	protein SET [Danio rerio]	Danio rerio			8					1.5417	0.551887	1.5417						0.963829	0.728662	0.963829						0.787046	0.546975	0.787046		XI
370	10.97	11.14	23.41	14.41	9.844	gi|62510785	RecName: Full=Interleukin enhancer-binding factor 3 homolog	DANRE	9	8	16	1.35519	0.38099	1	0.982471	0.772681	0.216142	1.04262	0.163285	1.35519	0.433773	1.03753	0.923876	0.937562	0.712684	1.11009	0.352928	0.744732	0.618844	0.895365	0.838416	0.946237	0.825114	0.862111	0.439555	XI
371	10.87	10.87	28.39	19.95	12.28	gi|528482742	PREDICTED: plasminogen activator inhibitor 1 RNA-binding protein-like isoform X2 [Danio rerio]	Danio rerio	7	6	11	0.946237	0.956903	0.912011	0.842929	1.31826	0.787949	1.05883	0.535455	0.92045	0.987737	0.912011	0.879842	0.717794	0.629854	0.850085	0.498029	0.816582	0.736082	0.937562	0.818718	1.34276	0.925988	1.0323	0.502789	XI
372	10.86	10.89	25.99	18.72	18.72	gi|47551321	carboxypeptidase E precursor [Danio rerio]	Danio rerio	9	2	6	0.972747	0.899175	0.809096	0.690976	1.08643	0.864526	0.95609	0.493393	0.903649	0.44889	0.963829	0.952307	1.1272	0.810191	0.998225	0.392615	1.07647	0.511286	0.928966	0.890149	1.07647	0.873316	1.0273	0.422722	XI
373	7.7	7.7	17.6	7.477	6.386	gi|47226599	unnamed protein product [Tetraodon nigroviridis]	Tetraodon nigroviridis		4				1.11686	0.817164			1.11686				0.972747	0.966707			0.972747				1.36773	0.558588			1.36773		XI
374	10.85	10.85	71.56	63.76	60.55	gi|41393111	ubiquitin carboxyl-terminal hydrolase isozyme L1 [Danio rerio]	Danio rerio	11	10	16	0.534564	0.35444	0.544503	0.32952	0.903649	0.672042	0.660905	0.160082	0.334195	0.21219	0.346737	0.0050933	0.390841	0.461618	0.357258	0.00358944	0.207014	0.152196	1.2942	0.36762	0.60256	0.460953	0.701257	0.0747758	XX
375	7.68	8.16	40.54	31.42	26.69	gi|326669198	PREDICTED: uncharacterized protein LOC569661 isoform 2 [Danio rerio]	Danio rerio		13	13			1.22462	0.701284	0.912011	0.0618514	1.06831	0.0599031			1.27057	0.661355	0.83946	0.862934	1.05502	0.420493			1.55597	0.475489	1.2942	0.291647	1.42508	0.151222	XI
376	10.8	10.91	33.49	24.94	18.01	gi|41055738	26S protease regulatory subunit 7 [Danio rerio]	Danio rerio	9		11	0.847227	0.615196			0.912011	0.884844	0.879619	0.407509	0.855067	0.641512			0.92045	0.793539	0.887758	0.389622	1.08643	0.773724			0.972747	0.746621	1.02959	0.423876	XI
377	13.69	15.02	19.86	12.8	10.22	gi|190340108	Sipa1l1 protein [Danio rerio]	Danio rerio			13					0.660694	0.0956805	0.660694						0.870964	0.531131	0.870964						0.937562	0.730192	0.937562		XI
378	10.75	10.85	27.91	22.18	14.6	gi|528509278	PREDICTED: uncharacterized protein LOC100004582 [Danio rerio]	Danio rerio	7	7	4	1.1272	0.803213	1.27057	0.660467	0.937562	0.907588	1.11178	0.466991	1.02802	0.934473	1.07647	0.847642	0.758578	0.622271	0.954353	0.472584	2.24905	0.286939	0.972747	0.966317	0.648634	0.475609	1.29015	0.22307	XI
379	10.71	15.41	73.17	65.85	50	gi|71682330	Ppia protein [Danio rerio]	Danio rerio	17			1.14815	0.777209					1.14815		0.580764	0.386669					0.580764		1.11686	0.967851					1.11686		XI
380	7.66	7.68	18.97	7.308	7.308	gi|40254712	catenin beta-1 [Danio rerio]	Danio rerio		8				1.00925	0.882828			1.00925				1.02802	0.800088			1.02802				0.855067	0.365779			0.855067		XI
381	10.69	10.78	22.53	15.84	11.54	gi|50540366	ATP-citrate synthase [Danio rerio]	Danio rerio	7	3	7	0.92045	0.764422	1.10662	0.441496	0.972747	0.902015	0.99994	0.365733	0.847227	0.456619	0.847227	0.0566724	0.963829	0.786251	0.886095	0.0631256	1.0666	0.900852	1.15878	0.378979	0.816582	0.454648	1.01399	0.246671	XI
382	7.64	7.88	30.7	18.04	18.04	gi|41282130	annexin A13 [Danio rerio]	Danio rerio		5	2			0.855067	0.554226	0.946237	0.908699	0.900652	0.386811			0.855067	0.5605	1.05682	0.876271	0.955942	0.38031			0.946237	0.881993	1.1272	0.7755	1.03672	0.472995	XI
383	7.64	7.74	24.01	13.66	11.45	gi|68085024	Ubiquinol-cytochrome c reductase core protein II [Danio rerio]	Danio rerio		5				0.847227	0.152856			0.847227				0.937562	0.711278			0.937562				1.09648	0.525675			1.09648		XI
384	10.6	10.65	16.52	7.371	6.838	gi|528490888	PREDICTED: nck-associated protein 1 isoform X4 [Danio rerio]	Danio rerio	6	2		0.990832	0.87011	0.981748	0.989813			0.98629	0.545959	1.03753	0.725806	1	0.992557			1.01876	0.488837	1.15878	0.586335	0.895365	0.84125			1.02707	0.381412	XI
385	10.52	10.75	19.45	7.358	6.8	gi|529250122	signal-induced proliferation-associated 1-like protein 1 [Danio rerio]	Danio rerio	8	9		0.972747	0.882711	1.04713	0.66664			1.00994	0.429062	0.862979	0.289705	1.07647	0.552885			0.969722	0.168894	1.22462	0.326692	1.09648	0.504696			1.16055	0.172664	XI
386	10.52	10.68	57.14	40.95	40.95	gi|59798310	RecName: Full=Prothymosin alpha-A	DANRE	7		11	0.501187	0.317632			0.229087	0.694774	0.365137	0.215018	1.11686	0.693833			2.18776	0.641423	1.65231	0.355574	0.165959	0.225999			0.139316	0.718275	0.152637	0.170625	XI
387	10.5	10.82	38.04	28.7	18.26	gi|49904449	Zgc:92453 [Danio rerio]	Danio rerio	8	1	6	1.07647	0.499918	0.231207	0.0557888	1.07647	0.758226	0.794712	0.0648996	1.04713	0.583267	0.758578	0.495189	0.895365	0.547455	0.900357	0.249476	1.35519	0.172841	0.121339	0.0537017	1.10662	0.79004	0.861051	0.0297524	XI
388	10.45	10.76	26.97	18.14	9.779	gi|72534835	poly A binding protein, cytoplasmic 1 a [Danio rerio]	Danio rerio	9	9	15	1.45881	0.590592	3.13329	0.279776	1.15878	0.39522	1.91696	0.141769	1.05682	0.702052	1.94089	0.416334	0.963829	0.511048	1.32051	0.240938	1.30617	0.78682	0.937562	0.0646838	0.49204	0.528353	0.911924	0.0770218	XI
389	10.45	10.59	27.75	17.94	16.27	gi|50345072	3-ketoacyl-CoA thiolase B, peroxisomal [Danio rerio]	Danio rerio	6	6	18			1.05682	0.897055	1.72187	0.370909	1.38934	0.290031			0.787046	0.656871	0.291072	0.0531974	0.539059	0.0501471			0.912011	0.870295	1.70608	0.38499	1.30905	0.291477	XI
390	10.45	10.45	40.16	29.38	18.33	gi|31581593	glutamine synthetase 1 [Danio rerio]	Danio rerio	13	7	18	1.09648	0.892571	0.648634	0.544771	0.47863	0.333853	0.741247	0.253505	1.77011	0.263599	1.04713	0.571353	1.47231	0.37309	1.42985	0.128196	1.8197	0.114321	0.737904	0.601177	0.870964	0.829028	1.14286	0.1294	XI
391	10.44	10.45	43.01	34.41	34.41	gi|238550145	high-mobility group nucleosome binding domain 1-like [Danio rerio]	Danio rerio	12	7	9	1.14815	0.993715	4.05509	0.0015643	0.49204	0.176791	1.89843	0.00220217	1.19124	0.999245	5.15229	0.00144357	1.34276	0.388482	2.5621	0.00394531	0.0291072	0.0444727	3.13329	0.00165186	0.704693	0.755993	1.28903	0.000579117	IV
392	10.4	10.4	34.2	21.7	17.92	gi|42542450	Acyl-Coenzyme A dehydrogenase, C-4 to C-12 straight chain [Danio rerio]	Danio rerio	7			1.05682	0.451835					1.05682		1.05682	0.455594					1.05682		0.801678	0.522776					0.801678		XI
393	10.37	13.12	11.5	2.556	2.305	gi|528495473	PREDICTED: ankyrin-3 isoform X1 [Danio rerio]	Danio rerio	8			99.0832	0.559939					99.0832		99.0832	0.0278915					99.0832		99.0832	0.0621932					99.0832		XI
394	10.37	10.52	30.56	15.6	13.68	gi|326679221	PREDICTED: citrate synthase, mitochondrial-like [Danio rerio]	Danio rerio	9	5		1.24738	0.45537	1.14815	0.771595			1.19777	0.301489	1.13763	0.624686	1.23595	0.668024			1.18679	0.340128	1.75388	0.171957	1.02802	0.937532			1.39095	0.169732	XI
395	7.36	7.69	17.44	9.69	6.395	gi|136256388	contactin-1a precursor [Danio rerio]	Danio rerio		5	7			0.794328	0.159353	0.765597	0.988286	0.779962	0.166728			0.895365	0.471715	1.15878	0.87134	1.02707	0.336567			0.49204	0.388124	1.49969	0.627374	0.995862	0.231259	XI
396	13.27	13.44	56.95	41.06	34.44	gi|41152464	40S ribosomal protein S14 [Danio rerio]	Danio rerio			20					0.981748	0.416383	0.981748						0.253513	0.415518	0.253513						2.1677	0.630256	2.1677		XI
397	10.37	10.37	19.92	10.41	9.415	gi|57528867	protocadherin 2 alpha c precursor [Danio rerio]	Danio rerio	6	4	7	0.887156	0.482873	0.887156	0.881946	1.00925	0.540553	0.927855	0.312019	0.855067	0.470454	1.08643	0.778559	1.00925	0.99927	0.983582	0.404519	0.912011	0.426034	0.816582	0.672042	1.0666	0.34321	0.93173	0.185199	XI
398	10.34	10.39	19.26	8.253	8.253	gi|50540434	dipeptidyl peptidase 3 [Danio rerio]	Danio rerio	6	6	4	3.87258	0.00253406	1.03753	0.800375	0.731139	0.360762	1.88041	0.00489696	4.57088	0.00206563	1.09648	0.370145	0.990832	0.97509	2.2194	0.0049716	0.169044	0.0457262	0.972747	0.852487	0.366438	0.0974858	0.502743	0.0180172	VI
399	10.32	10.46	23.82	17.62	11.91	gi|528519157	PREDICTED: thioredoxin domain-containing protein 5 isoform X1 [Danio rerio]	Danio rerio	8		8	0.912011	0.875889			1.14815	0.840601	1.03008	0.495594	0.963829	0.95843			1	0.997586	0.981914	0.58112	0.963829	0.960562			0.990832	0.967626	0.97733	0.571491	XI
400	10.32	10.39	20.86	11.25	7.771	gi|528513440	PREDICTED: neural cell adhesion molecule 1 isoform X5 [Danio rerio]	Danio rerio	7			0.92045	0.603669					0.92045		1.02802	0.926124					1.02802		0.794328	0.3707					0.794328		XI
401	13.12	13.37	54.86	49.31	30.56	gi|584021303	PREDICTED: syntaxin-1B-like [Neolamprologus brichardi]	Neolamprologus brichardi			10					1.00925	0.658144	1.00925						0.83946	0.471018	0.83946						0.887156	0.30082	0.887156		XI
402	7.11	12.9	62.05	35.97	27.39	gi|34194032	Hnrpa0 protein, partial [Danio rerio]	Danio rerio		12				1.04713	0.913795			1.04713				1.04713	0.916962			1.04713				1.07647	0.860779			1.07647		XI
403	10.3	10.91	61.63	48.26	40.12	gi|29612581	Zgc:66168 protein, partial [Danio rerio]	Danio rerio	9		11	0.816582	0.973894			1.04713	0.546834	0.931856	0.401597	1.51356	0.921557			0.981748	0.606843	1.24765	0.414882	0.201372	0.508226			0.963829	0.797117	0.582601	0.333195	XI
404	7.09	7.35	21.75	12.19	12.19	gi|432921357	PREDICTED: rap1 GTPase-GDP dissociation stimulator 1-like [Oryzias latipes]	Oryzias latipes		5				0.946237	0.928005			0.946237				1.02802	0.939526			1.02802				1.39316	0.546835			1.39316		XI
405	10.3	10.41	30.26	21.79	20.26	gi|528497897	PREDICTED: protein phosphatase 1A isoform X2 [Danio rerio]	Danio rerio	8	3	7	1.01859	0.961479			1.07647	0.880318	1.04753	0.540229	1	0.987552			1.22462	0.651819	1.11231	0.454908	1.23595	0.676665			1.1695	0.719571	1.20272	0.378081	XI
406	10.28	11.16	25.04	9.869	8.32	gi|528474203	PREDICTED: liprin-alpha-3 isoform X1 [Danio rerio]	Danio rerio	6		6	0.887156	0.793035			0.954993	0.796746	0.921074	0.449465	1.0666	0.364731			0.946237	0.806881	1.00642	0.265562	0.847227	0.745282			0.954993	0.702768	0.90111	0.397143	XI
407	10.28	10.34	22.64	15	11.94	gi|47085825	scinderin like b [Danio rerio]	Danio rerio	8	6	10	0.831764	0.614065	1.41906	0.359739	0.636796	0.144112	0.962539	0.0867436	0.188799	0.00467767	0.436516	0.141032	0.387258	0.366738	0.337524	0.00198242	0.299226	0.0835446	0.895365	0.762104	0.366438	0.0569982	0.520343	0.0173875	XXI
408	6.93	13.15	71.74	55.98	49.46	gi|38541767	Ppia protein, partial [Danio rerio]	Danio rerio		18	19			0.325087	0.367716	0.809096	0.695652	0.567092	0.239792			0.214783	0.281428	0.794328	0.673811	0.504556	0.191951			1.43219	0.583733	0.765597	0.633425	1.09889	0.312552	XI
409	6.92	7.62	10.73	1.011	0.8353	gi|528518062	PREDICTED: low-density lipoprotein receptor-related protein 1 isoform X2 [Danio rerio]	Danio rerio		4				99.0832	0.0951537			99.0832				99.0832	0.220084			99.0832				99.0832	0.225934			99.0832		XI
410	10.23	14.49	45.11	36.04	33.65	gi|41054373	calreticulin precursor [Danio rerio]	Danio rerio	10	4	10	3.49945	0.00269507	1.21339	0.46987	0.135519	0.486534	1.61612	0.00426092	5.34564	0.00231622	1.6293	0.18952	0.0625173	0.396078	2.34582	0.00150774	0.711214	0.472767	0.963829	0.836225	0.0432514	0.32067	0.572765	0.217646	V
411	6.86	6.98	15.12	5.67	4.437	gi|548544905	PREDICTED: splicing factor 3B subunit 3-like [Pundamilia nyererei]	Pundamilia nyererei		3				1.40605	0.692068			1.40605				1.21339	0.853872			1.21339				1.35519	0.735285			1.35519		XI
412	10.22	10.32	36.46	23.76	23.2	gi|528494251	PREDICTED: N-myc downstream regulated family member 3a isoform X2 [Danio rerio]	Danio rerio	8	1	5	0.630957	0.603773	0.83946	0.815288	0.912011	0.704103	0.794143	0.39277	1.33045	0.735012	0.765597	0.720831	0.83946	0.589521	0.978504	0.37098	1.44544	0.638246	0.801678	0.768588	0.895365	0.759832	1.04749	0.408495	XI
413	10.15	10.21	39.15	32.55	32.55	gi|554856152	PREDICTED: ras-related protein Rab-2A-like [Haplochromis burtoni]	Haplochromis burtoni	9			0.990832	0.990175					0.990832		0.972747	0.958951					0.972747		0.672977	0.339816					0.672977		XI
414	6.84	9.23	17.09	4.961	4.961	gi|5929689	cell-adhesion protein alphaE catenin [Danio rerio]	Danio rerio		5	5			1.28233	0.644384	0.937562	0.910968	1.10995	0.428373			0.981748	0.783081	1.22462	0.679471	1.10318	0.401356			2.35505	0.287163	0.83946	0.740181	1.59725	0.209091	XI
415	12.89	13.07	36.41	36.41	36.41	gi|82120990	RecName: Full=Ras-related protein Rap-1b; Flags: Precursor	CYPCA			7					1.07647	0.947752	1.07647						0.831764	0.885835	0.831764						0.737904	0.487089	0.737904		XI
416	10.12	10.12	23.46	18.08	18.08	gi|54400698	3-hydroxyacyl-CoA dehydrogenase type-2 [Danio rerio]	Danio rerio	6		9	0.751623	0.608003			1.27057	0.497896	1.0111	0.27103	0.60256	0.424655			1.09648	0.736522	0.849519	0.277471	0.77983	0.652785			1.14815	0.644341	0.963992	0.341995	XI
417	10.11	10.18	49.03	26.7	23.79	gi|68438713	PREDICTED: histone H1-like [Danio rerio]	Danio rerio	6		9	6.30957	0.13267					6.30957		1.5417	0.464658					1.5417		1.13763	0.789406					1.13763		XI
418	6.78	6.9	21.51	11.33	10.07	gi|528510660	PREDICTED: protein argonaute-4 isoform X1 [Danio rerio]	Danio rerio		6				1.13763	0.780351			1.13763				1.18032	0.726531			1.18032				1.07647	0.860508			1.07647		XI
419	10.09	10.56	26.57	16.08	14.51	gi|528474925	PREDICTED: glucosidase 2 subunit beta isoform X1 [Danio rerio]	Danio rerio	11	5	15	1.43219	0.610647	2.93765	0.731881	0.343558	0.67945	1.57113	0.365225	1.33045	0.915172	2.80543	0.813291	1.38038	0.771841	1.83876	0.509996	0.0831764	0.0487516	0.301995	0.592983	0.310456	0.539904	0.231876	0.0521007	XI
420	6.76	6.86	28.72	18.53	9.572	gi|528509615	PREDICTED: cytoplasmic dynein 1 light intermediate chain 1 isoform X1 [Danio rerio]	Danio rerio		3				0.233346	0.00854627			0.233346				0.887156	0.718302			0.887156				1.0666	0.803419			1.0666		XI
421	10.07	10.33	22.07	11.6	9.856	gi|528520576	PREDICTED: microtubule-associated protein 4-like isoform X1 [Danio rerio]	Danio rerio	6		5	0.794328	0.634655			0.751623	0.519927	0.772976	0.288318	1.00925	0.957156			0.787046	0.586333	0.898149	0.415851	1.1695	0.727458			1.00925	0.967446	1.08938	0.481663	XI
422	10.07	10.33	13.85	5.068	5.068	gi|528483061	PREDICTED: electroneutral sodium bicarbonate exchanger 1 [Danio rerio]	Danio rerio	6		4	1.1695	0.746526			0.903649	0.451295	1.03657	0.292622	1.0666	0.881456			0.937562	0.454522	1.00208	0.330627	2.03236	0.32023			0.954993	0.439067	1.49367	0.152839	XI
423	6.74	8.27	63.22	37.93	22.99	gi|56090162	diazepam binding inhibitor [Danio rerio]	Danio rerio		5	15			1.08643	0.855202	1.08643	0.854601	1.08643	0.493298			1.18032	0.732344	1.14815	0.775624	1.16424	0.419185			1.01859	0.950055	1.09648	0.835803	1.05753	0.519491	XI
424	10.05	10.16	20.91	11.14	11.14	gi|528478791	PREDICTED: non-POU domain-containing octamer-binding protein isoform X2 [Danio rerio]	Danio rerio	5	4	4	1.01859	0.893788	0.946237	0.960728	0.83946	0.767621	0.934763	0.544775	1.02802	0.95064	1.10662	0.777066	0.954993	0.973326	1.02988	0.567274	0.147231	0.0776904	0.895365	0.767215	0.824138	0.907544	0.622245	0.12495	XI
425	10.04	10.2	20	11.11	11.11	gi|41054643	eukaryotic translation initiation factor 2, subunit 1 alpha [Danio rerio]	Danio rerio	9			0.963829	0.948344					0.963829		0.809096	0.645466					0.809096		1.01859	0.960582					1.01859		XI
426	12.73	12.86	42.55	29.79	29.79	gi|47087047	beta-centractin [Danio rerio]	Danio rerio			11					1.11686	0.59644	1.11686						1.07647	0.848924	1.07647						1.0666	0.729183	1.0666		XI
427	10.02	10.1	28.57	23.54	17.2	gi|68391583	PREDICTED: chromosomal protein D1 isoform 2 [Danio rerio]	Danio rerio	7	6	10	2.72898	0.0100102	1.04713	0.63286	1.61436	0.0311912	1.79682	0.00167664	1.03753	0.420552	0.570164	0.576231	2.60615	0.00111438	1.40462	0.00217068	0.751623	0.573113	0.197697	0.361754	2.24905	0.00766891	1.06612	0.00911217	V
428	6.72	6.78	27.29	14.91	10.78	gi|82209685	RecName: Full=AP-2 complex subunit mu-B; AltName: Full=AP-2 mu-B chain; AltName: Full=Clathrin assembly protein complex 2 mu-B medium chain; AltName: Full=Clathrin coat assembly protein AP50-B; AltName: Full=Clathrin coat-associated protein AP50-B; AltName: Full=Mu2-adaptin-B; AltName: Full=Plasma membrane adaptor AP-2 50 kDa protein B	DANRE		4				0.591562	0.567216			0.591562				0.60256	0.549271			0.60256				0.469894	0.344066			0.469894		XI
429	10	10.25	13.37	8.405	8.405	gi|189535889	PREDICTED: family with sequence similarity 120C [Danio rerio]	Danio rerio	5	4	3	0.758578	0.726263	1.00925	0.971972	1.01859	0.960043	0.928807	0.551921	0.376704	0.358719	1.02802	0.943068	1.22462	0.684987	0.876445	0.313216	0.343558	0.329912	0.92045	0.883361	0.666807	0.508826	0.643605	0.239861	XI
430	10	10.14	25.5	8.499	8.499	gi|528481591	PREDICTED: nucleolar protein 58 isoform X1 [Danio rerio]	Danio rerio	6		7	1.36773	0.433647			1.0666	0.665847	1.21716	0.261927	1.33045	0.460115			1.22462	0.469645	1.27754	0.21168	1.14815	0.686969			1.95885	0.253666	1.5535	0.180077	XI
431	10	10	30.29	21.82	21.82	gi|82658182	cytochrome c-1 [Danio rerio]	Danio rerio	9		8	0.963829	0.949225			0.510505	0.881323	0.737167	0.536398	0.990832	0.99948			0.580764	0.796159	0.785798	0.520173	0.613762	0.434461			1.28233	0.542527	0.948047	0.225775	XI
432	6.7	6.79	21.33	10.27	6.667	gi|528478832	PREDICTED: apoptosis-inducing factor 1, mitochondrial isoform X2 [Danio rerio]	Danio rerio		5				0.963829	0.972639			0.963829				1.0666	0.918465			1.0666				0.855067	0.678001			0.855067		XI
433	9.9	10.1	17.54	7.583	6.082	gi|528517399	PREDICTED: im:7155308 isoform X3 [Danio rerio]	Danio rerio	8		5	0.862979	0.966814			0.981748	0.864685	0.922363	0.536169	0.724436	0.63932			1.01859	0.959923	0.871514	0.441026	0.270396	0.366013			0.903649	0.432125	0.587023	0.167274	XI
434	9.86	9.86	52.14	37.86	32.86	gi|51316654	RecName: Full=60S ribosomal protein L23	DANRE	7	3	19	0.831764	0.881791	1.00925	0.804111	0.912011	0.936592	0.917676	0.546698	0.586138	0.661741	0.954993	0.592875	0.92045	0.98051	0.820527	0.415444	0.343558	0.512622	1.44544	0.0258867	0.597035	0.64909	0.795344	0.0335761	XII
435	9.84	9.95	32.32	19.59	19.59	gi|53749653	pyruvate dehydrogenase E1 alpha 1 [Danio rerio]	Danio rerio	6	3		1.03753	0.92824	4.32514	0.00207148			2.68133	0.00415343	1.01859	0.955003	1.1272	0.0025614			1.07289	0.00513662	0.711214	0.548739	4.05509	0.00183463			2.38315	0.00233747	I
436	9.82	9.89	71.35	58.48	49.71	gi|9802399	translationally-controlled tumor protein [Danio rerio]	Danio rerio	13	5	20	0.946237	0.920458					0.946237		1.13763	0.780624					1.13763		1.05682	0.889198					1.05682		XI
437	12.5	12.67	51.3	43.52	36.79	gi|56118288	small GTPase RhoA [Danio rerio]	Danio rerio			9					1.15878	0.422055	1.15878						0.954993	0.656964	0.954993						1.13763	0.411734	1.13763		XI
438	6.64	7.51	30.7	10.44	9.335	gi|528482848	PREDICTED: eukaryotic translation initiation factor 4B isoform X2 [Danio rerio]	Danio rerio		4				2.96483	0.866038			2.96483				3.19154	0.57408			3.19154				1.94089	0.927701			1.94089		XI
439	9.72	9.89	24.34	9.882	9.882	gi|33440491	Pnn protein [Danio rerio]	Danio rerio	6	3	6	1.15878	0.890697	0.824138	0.442951	1.27057	0.918551	1.0845	0.402366	1.05682	0.500224	0.981748	0.327981	0.912011	0.926551	0.983526	0.243541	0.0648634	0.00376434	0.580764	0.0700097	1.45881	0.810593	0.701481	0.00178854	XII
440	9.72	9.79	21.53	15.93	15.93	gi|195539484	bifunctional purine biosynthesis protein PURH [Danio rerio]	Danio rerio	7	5	8	0.981748	0.727601	0.152757	0.0532781	0.862979	0.694988	0.665828	0.0771252	0.963829	0.748446	0.164437	0.0527222	1.09648	0.766536	0.741581	0.0836854	4.40555	0.0473505	0.847227	0.760367	0.946237	0.88037	2.06634	0.0864798	XI
441	6.63	6.63	17.85	11.81	11.81	gi|6014752	RecName: Full=Gap junction alpha-1 protein; AltName: Full=Connexin-43; Short=Cx43; AltName: Full=Short fin protein	DANRE		5	10			0.636796	0.380051	2.99226	0.255161	1.81453	0.11442			0.524808	0.254529	0.301995	0.150998	0.413401	0.0542401			1.36773	0.50243	0.879022	0.930228	1.12338	0.367698	XI
442	9.71	9.82	34.34	17.28	17.28	gi|49902801	Synapsin IIa [Danio rerio]	Danio rerio	6		4	1.11686	0.601051			1.05682	0.899947	1.08684	0.405792	1.52757	0.207398			0.954993	0.940279	1.24128	0.196035	1.41906	0.289017			0.981748	0.990712	1.2004	0.26034	XI
443	6.61	6.89	27.29	16.47	10.82	gi|348542146	PREDICTED: histone-binding protein RBBP4-like [Oreochromis niloticus]	Oreochromis niloticus		4				1.40605	0.545107			1.40605				1.61436	0.439292			1.61436				0.895365	0.842864			0.895365		XI
444	9.68	9.68	26.92	12.41	8.042	gi|56090186	far upstream element-binding protein 3 [Danio rerio]	Danio rerio	6	2	6	1.07647	0.0300587	1.10662	0.0294876	0.724436	0.32961	0.969175	0.00231597	1.09648	0.939996	1.19124	0.966529	0.928966	0.726406	1.07223	0.545094	1	0.0285793	0.343558	0.473442	1.31826	0.438543	0.887272	0.0253473	XI
445	6.57	6.77	34.96	16.54	10.53	gi|337263143	ribosomal protein L7a-like protein [Oncorhynchus masou formosanus]	Oncorhynchus masou formosanus		3				1.02802	0.905911			1.02802				1.00925	0.983356			1.00925				1.21339	0.900103			1.21339		XI
446	9.59	9.59	18.56	10.48	10.48	gi|326672078	PREDICTED: bifunctional protein NCOAT-like [Danio rerio]	Danio rerio	9	3	6	1.1695	0.527681	0.711214	0.552754	0.524808	0.977956	0.80184	0.352676	0.963829	0.307703	1.10662	0.830926	0.816582	0.982372	0.962345	0.32811	0.847227	0.378188	0.879022	0.808971	0.870964	0.666293	0.865738	0.290575	XI
447	6.54	59.6	84.86	78.4	68.15	gi|542225459	PREDICTED: tubulin alpha chain-like [Oreochromis niloticus]	Oreochromis niloticus		115				1.75388	0.381946			1.75388				1.65959	0.411544			1.65959				1.52757	0.469335			1.52757		XI
448	9.51	9.92	12.86	4.699	3.505	gi|528496455	PREDICTED: fatty acid synthase-like isoform X1 [Danio rerio]	Danio rerio	6	16	28	1.2942	0.62886	1.31826	0.424518	0.937562	0.32416	1.18334	0.170607	1.55597	0.22466	2.58226	0.166027	0.809096	0.369793	1.64911	0.0475986	2.31206	0.406606	0.816582	0.328989	1.0666	0.934278	1.39841	0.215711	VIII
449	9.49	9.49	19.5	19.5	19.5	gi|57768874	uncharacterized protein LOC445212 [Danio rerio]	Danio rerio	5			0.972747	0.966367					0.972747		0.887156	0.868661					0.887156		0.824138	0.851517					0.824138		XI
450	9.47	9.59	18.67	7.204	6.256	gi|528501366	PREDICTED: neural cell adhesion molecule 1b isoform X1 [Danio rerio]	Danio rerio	5			0.862979	0.666753					0.862979		0.765597	0.448563					0.765597		1.51356	0.273809					1.51356		XI
451	9.44	12.99	16.5	6.601	5.501	gi|528485133	PREDICTED: talin-2 isoform X2 [Danio rerio]	Danio rerio	9	9	9	3.7325	0.00237279	0.194089	0.80886	0.444631	0.939174	1.45707	0.0100628	3.7325	0.00224217	0.824138	0.954046	0.465586	0.207866	1.67408	0.0032679	5.70164	0.00151532	0.334195	0.885567	1.5417	0.253325	2.52585	0.00262308	IV
452	12.23	12.73	80.37	73.52	56.16	gi|528481916	PREDICTED: uncharacterized protein C7orf57 homolog isoform X3 [Danio rerio]	Danio rerio			41					0.831764	0.155326	0.831764						1.07647	0.520338	1.07647						0.895365	0.209898	0.895365		XI
453	6.51	6.51	20.74	11.5	9.856	gi|528504796	PREDICTED: chondroitin sulfate proteoglycan 5 isoform X4 [Danio rerio]	Danio rerio		6	3			0.824138	0.27532	0.937562	0.907777	0.88085	0.235738			1.78649	0.276832	1.0666	0.886646	1.42654	0.232624			2.31206	0.189892	0.660694	0.491264	1.48638	0.110974	XI
454	9.43	9.43	34.64	19.29	19.29	gi|528473632	PREDICTED: 40S ribosomal protein S2 isoform X2 [Danio rerio]	Danio rerio	7	3	10	0.831764	0.865226	0.724436	0.662111	0.744732	0.776023	0.766977	0.448257	0.717794	0.554873	0.928966	0.977233	0.619441	0.724221	0.755401	0.420028	0.758578	0.501929	1.6293	0.452698	0.972747	0.930894	1.12021	0.296968	XI
455	6.45	6.94	32.11	6.966	6.494	gi|528520578	PREDICTED: microtubule-associated protein 4-like isoform X9 [Danio rerio]	Danio rerio		5	6			0.772681	0.724854	0.731139	0.369914	0.75191	0.248196			0.887156	0.950817	1.94089	0.249028	1.41402	0.226534			0.343558	0.253917	4.74242	0.182697	2.54299	0.063287	XI
456	9.39	11.35	43.02	25.68	22.3	gi|66393075	glial fibrillary acidic protein [Danio rerio]	Danio rerio	11		14	0.887156	0.572796			1.23595	0.573612	1.06155	0.287437	1.48594	0.201173			1.27057	0.51592	1.37826	0.120699	0.963829	0.970766			1.33045	0.457032	1.14714	0.354822	XI
457	9.39	9.49	15.18	7.879	7.879	gi|528520142	PREDICTED: palmdelphin isoform X1 [Danio rerio]	Danio rerio	6	4	5	1.05682	0.973816	1.20226	0.697378	0.912011	0.804424	1.05703	0.497545	0.77983	0.353488	1.38038	0.53246	1.09648	0.817646	1.08556	0.245383	0.405508	0.107882	0.895365	0.822001	1	0.980287	0.766958	0.171109	XI
458	9.39	9.46	20.08	12.05	12.05	gi|46249906	Metap2 protein [Danio rerio]	Danio rerio	5			0.895365	0.841319					0.895365		0.954993	0.945309					0.954993		1.39316	0.547278					1.39316		XI
459	12.15	12.81	32.26	23.3	17.38	gi|528492280	PREDICTED: T-complex protein 1 subunit theta isoform X1 [Danio rerio]	Danio rerio			8					1.07647	0.666071	1.07647						1.14815	0.505704	1.14815						0.698232	0.417352	0.698232		XI
460	9.37	9.49	19.89	9.761	8.103	gi|528510123	PREDICTED: protein LYRIC isoform X3 [Danio rerio]	Danio rerio	6	5		1.15878	0.161396	1.80302	0.00837789			1.4809	0.00303976	1.08643	0.0109178	1.19124	0.23835			1.13883	0.0054242	0.887156	0.00718848	1.31826	0.00947568			1.10271	0.000204017	II
461	9.31	9.31	32.68	12.72	11.55	gi|47087439	6-phosphogluconate dehydrogenase, decarboxylating isoform 1 [Danio rerio]	Danio rerio	5		9	0.954993	0.752522					0.954993		1.18032	0.474458					1.18032		1.13763	0.815582					1.13763		XI
462	6.41	6.92	16.37	3.692	1.908	gi|528486783	PREDICTED: citron Rho-interacting kinase-like isoform X1 [Danio rerio]	Danio rerio		3				1.05682	0.872269			1.05682				1.07647	0.949797			1.07647				1.33045	0.333361			1.33045		XI
463	6.4	9.42	49.46	25.54	17.39	gi|576893097	60S ribosomal protein L17 [Ictalurus punctatus]	Ictalurus punctatus		6				1.20226	0.443742			1.20226				0.685488	0.624311			0.685488				1.15878	0.9792			1.15878		XI
464	9.31	9.31	25.36	20.65	20.65	gi|35903048	carbonyl reductase [NADPH] 1 [Danio rerio]	NADPH	7	4	8	8.31764	0.835828			0.954993	0.741473	4.63632	0.443852	8.70964	0.755766			0.990832	0.00887622	4.85023	0.0123948	10.1859	0.75721			1	0.501342	5.59296	0.318396	VIII
465	9.28	9.47	29.41	20.24	18.82	gi|528493670	PREDICTED: histone-binding protein RBBP7 isoform X1 [Danio rerio]	Danio rerio	6			1.00925	0.967899					1.00925		0.855067	0.773115					0.855067		0.534564	0.358892					0.534564		XI
466	9.2	9.27	16.97	11.04	9.885	gi|82230779	RecName: Full=Putative all-trans-retinol 13,14-reductase; AltName: Full=All-trans-13,14-dihydroretinol saturase; Short=RetSat; Flags: Precursor	DANRE	5			0.946237	0.915752					0.946237		0.928966	0.889568					0.928966		1.10662	0.784088					1.10662		XI
467	9.18	9.2	31.05	20.21	12.93	gi|528479349	PREDICTED: complement component 9 isoform X1 [Danio rerio]	Danio rerio	8	6	7	0.636796	0.505268	1.57036	0.187466	1.03753	0.424312	1.08156	0.102007	0.801678	0.717608	1.38038	0.222469	1.27057	0.184967	1.15088	0.0822828	1.27057	0.652144	1.39316	0.221426	1.13763	0.162507	1.26712	0.0699164	XI
468	9.17	9.2	37.31	25.39	25.39	gi|60496705	unnamed protein product [Danio rerio]	Danio rerio	6			0.724436	0.566684					0.724436		0.57544	0.396096					0.57544		1.11686	0.809178					1.11686		XI
469	6.36	6.48	33.73	17.16	17.16	gi|47228379	unnamed protein product [Tetraodon nigroviridis]	Tetraodon nigroviridis		4				0.831764	0.939986			0.831764				0.654636	0.602718			0.654636				0.559758	0.916321			0.559758		XI
470	6.34	6.63	43.61	17.76	15.89	gi|62955691	paralemmin-1 [Danio rerio]	Danio rerio		5				1.05682	0.917182			1.05682				1.15878	0.763712			1.15878				1.05682	0.961841			1.05682		XI
471	9.15	9.16	38.84	27.83	24.77	gi|47086687	eukaryotic translation initiation factor 2 subunit 2 [Danio rerio]	Danio rerio	9	2	13	0.963829	0.958738	0.862979	0.787967	1.14815	0.768397	0.991654	0.512589	0.928966	0.809534	0.698232	0.537208	1.08643	0.848187	0.904542	0.406214	0.380189	0.231578	0.801678	0.687246	1.05682	0.888858	0.746229	0.232996	XI
472	9.13	9.37	21.74	11.3	8.261	gi|528471021	PREDICTED: aspartate beta-hydroxylase isoform X3 [Danio rerio]	Danio rerio	6	2	7	0.981748	0.982641			1.11686	0.807462	1.04931	0.519244	1.02802	0.940266			1.05682	0.897969	1.04242	0.539423	0.398107	0.258853			0.92045	0.884349	0.659278	0.220944	XI
473	11.9	11.9	34.86	27.83	24.77	gi|223672745	Serine/threonine-protein phosphatase PP1-beta catalytic subunit [Salmo salar]	Salmo salar			8					1.04713	0.922705	1.04713						0.963829	0.972281	0.963829						0.990832	0.999346	0.990832		XI
474	9.12	9.3	19.15	8.644	8.644	gi|94573493	PRP39 pre-mRNA processing factor 39 homolog (yeast) [Danio rerio]	Danio rerio	7	4	7	1.88799	0.781791	0.37325	0.242963	0.544503	0.609345	0.935248	0.205544	1.40605	0.625901	0.801678	0.682316	0.824138	0.844656	1.01062	0.401359	0.115878	0.0509221	1.01859	0.950177	0.465586	0.571135	0.533352	0.0785231	XI
475	11.83	11.96	69.05	63.49	53.97	gi|53933250	histidine triad nucleotide-binding protein 1 [Danio rerio]	Danio rerio			7					1	0.980187	1						1.30617	0.605674	1.30617						1.28233	0.633116	1.28233		XI
476	9.08	9.26	27.89	21.09	15.42	gi|528470388	PREDICTED: AP-2 complex subunit mu-A isoform X2 [Danio rerio]	Danio rerio	5	5	15	0.862979	0.0686133			0.903649	0.924159	0.883314	0.0815517	1.02802	0.756933			0.801678	0.706287	0.914847	0.402631	0.529663	0.00472958			0.731139	0.559359	0.630401	0.00550348	XII
477	9.04	12.62	25.45	10.47	10.47	gi|528512520	PREDICTED: elongation factor-1, delta, b isoform X2 [Danio rerio]	Danio rerio	7		8	1.01859	0.948523			1.1695	0.747689	1.09405	0.484014	0.895365	0.838701			1.0666	0.8784	0.98098	0.495781	1.36773	0.565871			1.45881	0.504508	1.41327	0.259782	XI
478	6.31	6.34	22.48	8.143	6.406	gi|215422311	peripheral plasma membrane protein CASK [Danio rerio]	Danio rerio		4				0.895365	0.82087			0.895365				0.937562	0.812909			0.937562				0.765597	0.422216			0.765597		XI
479	9	9.12	59.71	43.88	35.97	gi|56118638	profilin-2 [Danio rerio]	Danio rerio	11		12	1.20226	0.706645			0.972747	0.968538	1.08751	0.473184	1.00925	0.96582			0.816582	0.87189	0.912918	0.538551	1.05682	0.897575			0.758578	0.807336	0.907698	0.490651	XI
480	8.99	9.01	26.53	11.14	11.14	gi|41223380	Alcohol dehydrogenase 8a [Danio rerio]	Danio rerio	9		13	3.87258	0.932332			2.05116	0.28951	2.96187	0.249401	3.94457	0.916138			1.44544	0.531376	2.69501	0.378031	7.87046	0.346038			0.469894	0.388433	4.17018	0.147623	XI
481	8.93	9.03	40.53	25.07	14.67	gi|94733359	ribosomal protein L4 [Danio rerio]	Danio rerio	6		11	0.946237	0.811672			0.765597	0.231239	0.855917	0.190471	1	0.659692			1.05682	0.70499	1.02841	0.366462	0.83946	0.687161			0.816582	0.433381	0.828021	0.267845	XI
482	8.91	8.91	69.13	55.7	36.24	gi|62955673	stathmin 1b [Danio rerio]	Danio rerio	10	9	10	0.937562	0.648583			0.954993	0.903338	0.946277	0.427834	1.00925	0.960668			1.1695	0.625824	1.08938	0.435141	1.30617	0.296072			0.564937	0.24303	0.935554	0.0902673	XI
483	11.58	12.02	35.65	15.77	11.04	gi|528482846	PREDICTED: eukaryotic translation initiation factor 4B isoform X1 [Danio rerio]	Danio rerio			6					0.457088	0.00856834	0.457088						1.0666	0.0364651	1.0666						2.65461	0.105652	2.65461		XI
484	8.88	9.12	25.65	17.42	9.465	gi|528512803	PREDICTED: alpha-adducin isoform X8 [Danio rerio]	Danio rerio	9		10	1.11686	0.764735			0.963829	0.960946	1.04035	0.495	0.895365	0.799969			1.25892	0.644924	1.07714	0.393143	1.31826	0.537605			1.13763	0.784216	1.22794	0.342549	XI
485	6.23	6.64	20.47	6.282	5.765	gi|528510370	PREDICTED: collagen alpha-2(I) chain isoform X2 [Danio rerio]	Danio rerio		4				0.293765	0.182525			0.293765				3.10456	0.416727			3.10456				2.37684	0.457775			2.37684		XI
486	8.88	8.94	31.78	18.76	13.02	gi|47086023	A-kinase anchor protein 8-like [Danio rerio]	Danio rerio	7	8	9	1.38038	0.42923	1.35519	0.52941	0.824138	0.629295	1.18657	0.234557	0.253513	0.0053657	2.67917	0.122901	1.19124	0.430922	1.37464	0.00226376	0.369828	0.00720792	0.57544	0.766988	2.55859	0.105972	1.16795	0.00409036	VIII
487	8.87	9.27	34.13	23.12	18.35	gi|326666454	PREDICTED: clathrin coat assembly protein AP180 isoform X2 [Danio rerio]	Danio rerio	8	6	4	0.731139	0.697738	0.912011	0.860147	0.772681	0.290523	0.805277	0.264711	0.772681	0.957885	1.15878	0.753715	0.990832	0.95335	0.974097	0.555929	1.87068	0.361313	0.92045	0.877373	1.11686	0.609591	1.30266	0.281521	XI
488	8.85	8.85	15.92	10.83	10.83	gi|528481446	PREDICTED: cytoplasmic dynein 1 intermediate chain 2 isoformX2 [Danio rerio]	Danio rerio	6		7	0.698232	0.0593046			0.903649	0.499436	0.800941	0.0437296	1.5417	0.22065			2.18776	0.360341	1.86473	0.0977602	0.912011	0.0657961			1.6293	0.949032	1.27065	0.0805478	XI
489	6.21	7.31	14.32	2.962	2.469	gi|528512584	PREDICTED: apolipoprotein B-100 [Danio rerio]	Danio rerio		4	7			1.13763	0.747786	0.92045	0.911924	1.02904	0.472084			1	0.986063	0.990832	0.859814	0.995416	0.540782			1.2942	0.557993	1.34276	0.405476	1.31848	0.219035	XI
490	6.21	6.33	21.52	6.278	6.278	gi|45768671	Srp72 protein, partial [Danio rerio]	Danio rerio		3	12			0.847227	0.806855	1.65959	0.56388	1.25341	0.360998			0.831764	0.82682	1.38038	0.606105	1.10607	0.385522			1.07647	0.98828	0.704693	0.481686	0.890579	0.372329	XI
491	8.82	8.94	45.64	25.09	20.56	gi|528493536	PREDICTED: ras-related protein Rab-3A isoform X1 [Danio rerio]	Danio rerio	6	1	7	0.990832	0.963501	0.937562	0.913526	1.07647	0.872465	1.00162	0.584537	1.08643	0.80959	0.954993	0.942244	1.10662	0.82987	1.04935	0.534448	1.01859	0.925184	1.00925	0.967866	0.990832	0.994745	1.00623	0.624019	XI
492	8.81	8.83	37.6	26.8	18.8	gi|82237209	RecName: Full=Acidic leucine-rich nuclear phosphoprotein 32 family member E	DANRE	5	4	5	0.946237	0.886843			3.28095	0.676944	2.1136	0.434731	0.946237	0.873925			5.15229	0.536838	3.04926	0.368653	0.469894	0.121629			0.903649	0.814933	0.686772	0.116409	XI
493	8.8	8.94	37.39	21.66	13.95	gi|55742472	transaldolase isoform 1 [Danio rerio]	Danio rerio	6	6	15	0.343558	0.00482766	1.0666	0.891424	1.0666	0.65988	0.825583	0.0143739	1.02802	0.763732	1.30617	0.612005	1.15878	0.440578	1.16432	0.292323	0.636796	0.339638	1.09648	0.849017	0.972747	0.944258	0.902007	0.343546	XI
494	8.79	8.91	19.03	13.19	11.46	gi|56693310	probable 2-oxoglutarate dehydrogenase E1 component DHKTD1, mitochondrial [Danio rerio]	Danio rerio	5	2	7	2.22844	0.426798	0.862979	0.782409	1.61436	0.432521	1.56859	0.236003	2.83139	0.311559	0.824138	0.718328	1.49969	0.554862	1.71841	0.214846	0.954993	0.519936	1.14815	0.768697	0.685488	0.397759	0.929545	0.250296	XI
495	6.19	6.39	19.7	10.3	7.424	gi|67678187	Acox1 protein [Danio rerio]	Danio rerio		3	5			1	0.91548	1.40605	0.566482	1.20302	0.394515			0.912011	0.801089	1.05682	0.915317	0.984414	0.494314			1.1272	0.84583	0.816582	0.732058	0.97189	0.443597	XI
496	8.72	8.92	44.29	33.33	27.4	gi|47086689	glutathione S-transferase M [Danio rerio]	Danio rerio	6	1	6	2.39883	0.195417	0.972747	0.965738	1.25892	0.755711	1.5435	0.234171	0.648634	0.282693	0.77983	0.345703	0.580764	0.66847	0.669743	0.141804	1.48594	0.589783	0.794328	0.479117	1.38038	0.50675	1.22022	0.234754	XI
497	8.67	8.67	25.1	20.31	14.94	gi|82185350	RecName: Full=Amine oxidase [flavin-containing]; AltName: Full=Monoamine oxidase; Short=MAO; Short=Z-MAO	DANRE	6		6	1.04713	0.809189			0.954993	0.94206	1.00106	0.506495	1.00925	0.989321			1.21339	0.51863	1.11132	0.391694	0.731139	0.00449106			0.981748	0.931294	0.856444	0.00822189	XI
498	8.66	8.66	34.82	31.48	24.51	gi|47085923	pyruvate dehydrogenase E1 component subunit beta, mitochondrial [Danio rerio]	Danio rerio	8	6	9	0.711214	0.55547			0.801678	0.665438	0.756446	0.312481	0.534564	0.360484			1.04713	0.930407	0.790847	0.291689	1.36773	0.565884			0.903649	0.693722	1.13569	0.325962	XI
499	8.65	8.77	42.75	24.5	11	gi|81097752	Bhmt protein [Danio rerio]	Danio rerio	5	15	19	2.77971	0.150826	0.879022	0.804267	1.09648	0.774844	1.58507	0.179977	0.972747	0.999875	0.787046	0.663117	1.02802	0.943241	0.92927	0.531357	8.09096	0.0431124	1.6293	0.427282	1.15878	0.716752	3.62634	0.046096	X
500	8.63	11.41	16.41	5.398	2.454	gi|528494954	PREDICTED: filamin-B [Danio rerio]	Danio rerio	5	6	8	3.16228	0.00204511	1.23595	0.562868	5.64937	0.300937	3.3492	0.00266402	2.26987	0.00147404	1.2942	0.503218	1.51356	0.830408	1.69254	0.00426008	4.2462	0.00605917	1.07647	0.79892	0.325087	0.0944126	1.88258	0.00334197	IV
501	8.59	8.74	13.26	5.446	4.341	gi|528518088	PREDICTED: neural cell adhesion molecule L1.2 isoform X1 [Danio rerio]	Danio rerio	8			1.07647	0.957072					1.07647		1.1695	0.886783					1.1695		0.586138	0.180349					0.586138		XI
502	6.14	6.43	34.02	19.92	19.92	gi|225716302	Proteasome subunit alpha type-5 [Esox lucius]	Esox lucius		6	6			1.38038	0.519057	1.02802	0.933422	1.2042	0.376811			0.963829	0.368449	1.07647	0.867867	1.02015	0.28191			0.981748	0.96989	1.03753	0.928459	1.00964	0.56081	XI
503	8.59	8.69	26.24	15.02	15.02	gi|160773222	Oxct1b protein [Danio rerio]	Danio rerio	6		17	0.83946	0.389534			0.946237	0.865161	0.892849	0.292687	0.972747	0.398072			0.737904	0.627244	0.855326	0.235571	1.00925	0.00967072			0.267917	0.069482	0.638585	0.00162805	XII
504	8.58	8.58	44.07	38.98	38.98	gi|166157561	F-box only protein 2 [Danio rerio]	Danio rerio	7		9	0.737904	0.641551			0.954993	0.978076	0.846448	0.447449	0.879022	0.479238			0.765597	0.745045	0.82231	0.304939	0.981748	0.435597			0.717794	0.538607	0.849771	0.225002	XI
505	8.57	8.57	32.17	30.42	30.42	gi|54035584	Si:dkey-16k6.1 [Danio rerio]	Danio rerio	7	4	11	1.19124	0.734115	1.20226	0.716136	1.07647	0.859816	1.15666	0.452131	1.27057	0.6589	1.23595	0.664066	1.11686	0.662268	1.20779	0.355808	1.11686	0.82686	1.19124	0.702738	0.847227	0.732003	1.05178	0.438069	XI
506	8.53	8.61	52.6	31.82	31.82	gi|528479196	PREDICTED: 60S ribosomal protein L12 isoform X1 [Danio rerio]	Danio rerio	7	6	10	1.02802	0.937657	0.744732	0.633623	1.14815	0.868034	0.973634	0.483481	0.737904	0.586945	0.704693	0.577466	0.83946	0.694639	0.760686	0.316114	0.937562	0.912131	1.11686	0.831616	1.08643	0.910888	1.04695	0.556926	XI
507	11.01	11.08	35.62	19.74	19.31	gi|528510215	PREDICTED: adenylate kinase 2, mitochondrial isoform X2 [Danio rerio]	Danio rerio			6					1.02802	0.673273	1.02802						0.794328	0.711521	0.794328						1.25892	0.417067	1.25892		XI
508	8.51	8.59	21.57	18.65	16.63	gi|528521189	PREDICTED: N-myc downstream regulated gene 4 isoform X2 [Danio rerio]	Danio rerio	7		5	0.691831	0.29799			0.436516	0.512544	0.564173	0.162865	0.912011	0.808387			0.175388	0.308287	0.543699	0.235243	1.08643	0.729221			1.15878	0.797965	1.1226	0.425911	XI
509	6.12	12.33	32.49	24.58	24.58	gi|432864854	PREDICTED: guanine nucleotide-binding protein G(k) subunit alpha-like [Oryzias latipes]	Oryzias latipes		10																										XI
510	8.5	11.03	14.32	5.938	4.613	gi|528513696	PREDICTED: ankyrin-1-like isoform X3 [Danio rerio]	Danio rerio	6			0.83946	0.650028					0.83946		1.30617	0.598211					1.30617		1.19124	0.78731					1.19124		XI
511	6.12	6.37	19.98	7.003	5.767	gi|528520663	PREDICTED: SRSF protein kinase 2-like isoform X3 [Danio rerio]	Danio rerio		3				0.972747	0.97053			0.972747				1.00925	0.975074			1.00925				0.847227	0.76841			0.847227		XI
512	8.48	8.48	69.16	55.14	36.45	gi|292624213	PREDICTED: myelin basic protein isoform X5 [Danio rerio]	Danio rerio	16	8	16	0.903649	0.178491	0.122462	0.210239	1.08643	0.857844	0.704179	0.087423	2.35505	0.0171944	0.787046	0.243348	1.21339	0.696436	1.45183	0.0146658	2.12814	0.0641861	0.0879023	0.950079	1.72187	0.392708	1.31264	0.0709371	VIII
513	8.46	8.52	42.39	31.52	24.46	gi|528513468	PREDICTED: 60S ribosomal protein L17 isoform X1 [Danio rerio]	Danio rerio	4			0.972747	0.488468					0.972747		1.02802	0.560236					1.02802		0.654636	0.453865					0.654636		XI
514	8.45	8.45	23.15	16.5	16.5	gi|41393175	eukaryotic translation initiation factor 4A, isoform 1B [Danio rerio]	Danio rerio	6		6	1.08643	0.82074			0.912011	0.948596	0.999218	0.513184	1.02802	0.938064			0.912011	0.945664	0.970013	0.555786	0.457088	0.171155			0.564937	0.504725	0.511013	0.104424	XI
515	6.1	6.21	22.39	10.14	9.228	gi|94733755	succinate dehydrogenase complex, subunit A, flavoprotein (Fp) [Danio rerio]	Danio rerio		4	13			0.990832	0.997922	1	0.912786	0.995416	0.564667			1.08643	0.852912	1.13763	0.446474	1.11203	0.319091			0.831764	0.732673	0.847227	0.439491	0.839496	0.283321	XI
516	8.43	8.43	21.9	5.714	5.714	gi|440918710	aminoacylase-1 [Danio rerio]	Danio rerio	5	3		1.19124	0.72101	1.24738	0.663904			1.21931	0.373732	1.49969	0.480615	1.18032	0.728537			1.34	0.300749	1.64437	0.417062	1.00925	0.963093			1.32681	0.331219	XI
517	8.41	8.48	25.97	14.92	13.63	gi|31419227	Chaperonin containing TCP1, subunit 3 (gamma) [Danio rerio]	Danio rerio	8	3	7	0.524808	0.352507	0.862979	0.7818	1.0666	0.394634	0.818127	0.197596	0.413047	0.268476	0.879022	0.808435	1.07647	0.334686	0.789512	0.152135	0.559758	0.384577	1.33045	0.589595	0.946237	0.616932	0.945483	0.231388	XI
518	8.38	8.51	39.92	27.42	27.42	gi|209154738	Vacuolar proton pump subunit D [Salmo salar]	Salmo salar	5			0.912011	0.705533					0.912011		0.816582	0.546123					0.816582		0.510505	0.487544					0.510505		XI
519	8.35	8.47	13.98	6.43	4.134	gi|528515188	PREDICTED: receptor-type tyrosine-protein phosphatase S isoform X2 [Danio rerio]	Danio rerio	5			0.794328	0.80947					0.794328		0.744732	0.574558					0.744732		0.359749	0.651167					0.359749		XI
520	8.34	15.51	11.35	2.979	2.187	gi|528467648	PREDICTED: ankyrin-2-like [Danio rerio]	Danio rerio	7	6	8	0.801678	0.273201	0.855067	0.466138	1.1695	0.437434	0.942081	0.127451	1.04713	0.949471	1.0666	0.988004	1.35519	0.228441	1.1563	0.29925	0.170608	0.146664	0.711214	0.233039	0.92045	0.735659	0.600757	0.0734392	XI
521	8.33	8.62	39.72	32.71	22.2	gi|41053395	aspartate aminotransferase 2 [Danio rerio]	Danio rerio	10	5	8	1.10662	0.955281	0.816582	0.701901	1.08643	0.750483	1.00321	0.477551	1.01859	0.942463	0.879022	0.811736	1.11686	0.653318	1.00483	0.475921	1.21339	0.552959	0.685488	0.521505	0.903649	0.816092	0.934176	0.316033	XI
522	8.3	8.43	19.83	6.508	4.959	gi|528471836	PREDICTED: kinesin-1 heavy chain isoform X2 [Danio rerio]	Danio rerio	4	2				0.903649	0.785877			0.903649				0.862979	0.660567			0.862979				0.483059	0.0449414			0.483059		XI
523	6.07	6.11	21.27	6.096	6.096	gi|82524363	transferrin receptor 1b [Danio rerio]	Danio rerio		5	7			1.05682	0.695623	1.09648	0.517492	1.07665	0.306702			1.55597	0.266325	1.14815	0.392368	1.35206	0.121345			1.0666	0.72814	1.10662	0.569419	1.08661	0.338607	XI
524	8.3	8.39	45.45	32.47	32.47	gi|94733251	ubiquitin-conjugating enzyme E2N [Danio rerio]	Danio rerio	7	5	9			1.21339	0.394698			1.21339				1.19124	0.279641			1.19124				0.510505	0.426292			0.510505		XI
525	6.06	6.39	12.62	3.133	2.698	gi|528509393	PREDICTED: Rho guanine nucleotide exchange factor (GEF) 1a isoform X1 [Danio rerio]	Danio rerio		3				1.11686	0.413252			1.11686				1.22462	0.372942			1.22462				1.0666	0.401795			1.0666		XI
526	8.29	8.3	25	10.64	7.456	gi|528476419	PREDICTED: staphylococcal nuclease domain-containing protein 1 isoform X1 [Danio rerio]	Danio rerio	6	8		0.954993	0.807229	0.203236	0.322309			0.579114	0.24279	0.937562	0.720994	0.954993	0.956323			0.946277	0.475426	0.972747	0.900107	0.0597035	0.0596812			0.516225	0.0713162	XI
527	8.26	8.64	67.02	42.93	32.46	gi|68359747	PREDICTED: visinin-like 1b isoform X2 [Danio rerio]	Danio rerio	11			0.972747	0.966488					0.972747		1	0.982917					1		1.07647	0.862233					1.07647		XI
528	10.69	11	30.7	13.89	10.81	gi|366392938	lamin-B2 [Danio rerio]	Danio rerio			5					1.02802	0.745936	1.02802						1.18032	0.150905	1.18032						1	0.876174	1		XI
529	8.25	12.38	11	3.101	2.683	gi|528488952	PREDICTED: protein bassoon-like isoform X2 [Danio rerio]	Danio rerio	9	6	11	0.870964	0.514897	0.765597	0.52734	0.691831	0.317859	0.77613	0.170311	0.57544	0.468506	0.737904	0.394515	0.981748	0.650201	0.765031	0.210474	0.787046	0.648454	0.895365	0.656554	1.2942	0.452868	0.992202	0.281141	XI
530	6.03	6.08	28.6	18.11	15.23	gi|82181097	RecName: Full=Coiled-coil domain-containing protein 47; Flags: Precursor	DANRE		5	4			0.879022	0.816647	0.554626	0.377968	0.716824	0.274851			0.879022	0.813622	0.524808	0.350568	0.701915	0.259613			1.05682	0.88913	0.672977	0.505644	0.864897	0.358063	XI
531	8.24	8.24	24.89	14.03	14.03	gi|55583899	RecName: Full=Elongation factor 1-gamma; Short=EF-1-gamma; AltName: Full=eEF-1B gamma	DANRE	7	4	9	0.887156	0.881458	0.887156	0.457721	1.11686	0.647565	0.963725	0.335582	0.879022	0.750314	0.737904	0.395998	2.33346	0.373958	1.31679	0.2003	0.824138	0.277749	0.0580764	0.746382	0.731139	0.517507	0.537785	0.195888	XI
532	6.01	7.26	25.58	3.356	1.702	gi|528503549	PREDICTED: myosin-10 isoform X2 [Danio rerio]	Danio rerio		3				8.62979	0.0296533			8.62979				1.24738	0.442147			1.24738				0.912011	0.740993			0.912011		XI
533	8.24	8.24	29.39	15.38	15.38	gi|41393167	dihydrolipoyl dehydrogenase, mitochondrial [Danio rerio]	Danio rerio	6	7	7	0.990832	0.813019	0.704693	0.240554	1	0.732345	0.898508	0.234788	1.00925	0.890251	0.972747	0.803929	0.946237	0.403101	0.976079	0.354927	1.33045	0.606231	0.92045	0.931219	0.887156	0.286657	1.04602	0.253023	XI
534	10.68	10.68	17.24	17.24	17.24	gi|82230908	RecName: Full=RNA-binding protein 8A; AltName: Full=RNA-binding motif protein 8A; AltName: Full=Ribonucleoprotein RBM8A	DANRE			6																									XI
535	8.22	8.7	17.29	5.348	5.348	gi|528494795	PREDICTED: ERC protein 2-like isoform X2 [Danio rerio]	Danio rerio	4	6	5	0.972747	0.978128	0.981748	0.865641	0.963829	0.63326	0.972775	0.49296	0.972747	0.946304	0.586138	0.939155	0.963829	0.612439	0.840905	0.496639	1.04713	0.387183	0.981748	0.960885	1.21339	0.197382	1.08076	0.153226	XI
536	8.22	8.63	19.38	7.01	4.22	gi|326676024	PREDICTED: early endosome antigen 1 [Danio rerio]	Danio rerio	7		9	1.03753	0.869367			0.862979	0.578758	0.950253	0.386567	0.963829	0.964983			0.972747	0.989724	0.968288	0.580745	0.246604	0.242458			0.83946	0.405432	0.543032	0.115651	XI
537	6.01	6.24	20.16	8.468	8.468	gi|94429041	cytochrome P450 2J1 [Danio rerio]	Danio rerio		3	8			0.816582	0.707855	1.09648	0.864678	0.95653	0.440261			0.787046	0.662589	0.83946	0.855191	0.813253	0.41851			1.19124	0.721438	0.870964	0.854629	1.0311	0.442366	XI
538	8.21	8.23	32.71	14.99	13.54	gi|528510868	PREDICTED: heterogeneous nuclear ribonucleoprotein Q isoform X1 [Danio rerio]	Danio rerio	6		14	1.19124	0.653803			0.92045	0.794218	1.05585	0.394852	1.18032	0.702653			1.01859	0.899962	1.09946	0.449702	0.170608	0.0382505			0.809096	0.522174	0.489852	0.0314564	XII
539	6	10.51	28.96	20.05	15.1	gi|192455716	phosphatidylinositol-5-phosphate 4-kinase type-2 alpha [Danio rerio]	Danio rerio		6	8			0.937562	0.915746	1.07647	0.862784	1.00701	0.517885			0.946237	0.925775	1.19124	0.717128	1.06874	0.464052			1.20226	0.707796	1.13763	0.7841	1.16995	0.412784	XI
540	8.2	8.93	14.77	7.819	7.336	gi|66347879	O-linked N-acetylglucosamine transferase isoform 4 [Danio rerio]	Danio rerio	7	7	7	1.01859	0.959249	0.887156	0.827434	0.787046	0.559678	0.897598	0.44808	1.02802	0.937544	0.895365	0.831686	0.963829	0.917449	0.962403	0.565953	1.00925	0.963789	0.831764	0.727646	1.04713	0.880279	0.962715	0.528066	XI
541	8.19	9.12	33.73	16.47	13.65	gi|51226284	40S ribosomal protein S6 [Danio rerio]	Danio rerio	6	5	9	1.10662	0.45237	0.946237	0.959391	1.10662	0.280408	1.05316	0.212142	0.711214	0.346022	0.794328	0.886941	1.08643	0.838463	0.863989	0.332685	0.155597	0.212137	0.544503	0.736029	1.0666	0.601498	0.588898	0.179885	XI
542	8.17	8.35	39.84	27.34	27.34	gi|82228615	RecName: Full=Fatty acid binding protein 1-B.1; AltName: Full=Fatty acid binding protein 1b; Short=Zf-FABP1b	DANRE	6			0.937562	0.896965					0.937562		1.07647	0.86455					1.07647		1.07647	0.862745					1.07647		XI
543	10.54	10.92	12.77	6.864	5.587	gi|410914132	PREDICTED: cytoplasmic FMR1-interacting protein 2-like isoform 2 [Takifugu rubripes]	Takifugu rubripes			6					1.08643	0.551175	1.08643						1.10662	0.541031	1.10662						1.1695	0.389446	1.1695		XI
544	8.17	8.33	37.67	21.23	16.89	gi|528517097	PREDICTED: protein kinase C and casein kinase substrate in neurons 1a isoform X2 [Danio rerio]	Danio rerio	5	6	6	0.981748	0.954202	0.855067	0.78644	0.946237	0.840707	0.927684	0.533576	1.03753	0.947563	0.809096	0.689332	1.1695	0.680603	1.00537	0.448255	0.772681	0.405783	0.801678	0.675942	1.0666	0.992236	0.880318	0.343455	XI
545	10.52	10.95	22.63	14.58	13.17	gi|238886046	striatin [Danio rerio]	Danio rerio			6					0.704693	0.476373	0.704693						0.870964	0.879165	0.870964						0.83946	0.483398	0.83946		XI
546	8.17	8.23	17.77	9.335	8.696	gi|123707861	striatin [Danio rerio]	Danio rerio	5	2		0.928966	0.656984	0.895365	0.967409			0.912166	0.451181	0.862979	0.298169	1.21339	0.654657			1.03818	0.196176	0.946237	0.491766	0.83946	0.71845			0.892849	0.302672	XI
547	10.5	12.59	34.01	27.92	18.27	gi|223647732	Actin-related protein 2-A [Salmo salar]	Salmo salar			11					0.772681	0.513981	0.772681						0.524808	0.23476	0.524808						2.05116	0.129691	2.05116		XI
548	8.16	8.28	17	9.408	9.408	gi|47086807	very long-chain specific acyl-CoA dehydrogenase, mitochondrial [Danio rerio]	Danio rerio	5	2	14	0.928966	0.895885	1.08643	0.851034	1.01859	0.837649	1.01133	0.536691	1.20226	0.710026	1.00925	0.975571	0.895365	0.925585	1.03563	0.537682	1.27057	0.636679	1.87068	0.352097	0.691831	0.745822	1.2777	0.258082	XI
549	8.15	8.16	21.42	11.58	8.973	gi|68566304	RecName: Full=Dynamin-1-like protein	DANRE	5			0.855067	0.259416					0.855067		0.879022	0.413548					0.879022		0.809096	0.578538					0.809096		XI
550	10.49	11.22	26.18	8.304	6.459	gi|181339700	GRIP1-associated protein 1 [Danio rerio]	Danio rerio			5					0.744732	0.159367	0.744732						0.711214	0.291344	0.711214						0.990832	0.995525	0.990832		XI
551	6	6.06	22.56	8.635	8.635	gi|47086461	adenosine kinase isoform 1 [Danio rerio]	Danio rerio		4	4			0.510505	0.791431	0.539511	0.690017	0.525008	0.408381			0.465586	0.789416	0.824138	0.782553	0.644862	0.442926			0.0559758	0.478155	0.847227	0.887624	0.451602	0.344134	XI
552	8.14	8.42	10.08	2.68	2.68	gi|51949771	fibronectin 1b [Danio rerio]	Danio rerio	5		10	1.01859	0.957497			5.80764	0.141053	3.41312	0.14817	1.58489	0.440284			4.28548	0.21044	2.93519	0.110377	1.07647	0.869002			4.65586	0.174951	2.86616	0.162294	XI
553	8.14	8.14	20.14	16.35	16.35	gi|74315945	mannose-6-phosphate isomerase [Danio rerio]	Danio rerio	4	2	5	0.831764	0.600608	0.990832	0.989793	1.00925	0.503241	0.94395	0.362206	0.636796	0.266412	0.879022	0.772152	0.981748	0.795945	0.832522	0.254831	0.428549	0.122259	0.972747	0.962969	1.00925	0.454714	0.803516	0.124074	XI
554	6	6.01	23.71	10.8	10.8	gi|160333685	serine/threonine-protein phosphatase 4 regulatory subunit 2-B [Danio rerio]	Danio rerio		3				10.9648	0.026887			10.9648				12.1339	0.0265453			12.1339				8.16582	0.0273728			8.16582		XI
555	10.44	17.82	23.14	11.33	6.905	gi|82524272	complement component c3b precursor [Danio rerio]	Danio rerio			11					5.24808	0.147127	5.24808						2.55859	0.24978	2.55859						0.654636	0.482628	0.654636		XI
556	8.13	8.81	12.2	2.815	2.178	gi|528489023	PREDICTED: E3 SUMO-protein ligase RanBP2 isoform X2 [Danio rerio]	Danio rerio	5		6	2.33346	0.507401			0.963829	0.978978	1.64864	0.38323	2.24905	0.471746			1.1695	0.703123	1.70928	0.28939	1.11686	0.716428			1.34276	0.621916	1.22981	0.355858	XI
557	6	6.01	17.39	11.59	11.59	gi|528505464	PREDICTED: 1-phosphatidylinositol 4,5-bisphosphate phosphodiesterase beta-1-like [Danio rerio]	Danio rerio		3	3			1.21339	0.621422	1.15878	0.771339	1.18608	0.374074			1.13763	0.747116	0.870964	0.804506	1.0043	0.43507			1.39316	0.382762	0.870964	0.814288	1.13206	0.276777	XI
558	8.12	8.28	21.92	11.36	10.06	gi|528473791	PREDICTED: probable ATP-dependent RNA helicase DDX5 isoform X2 [Danio rerio]	Danio rerio	6	1	2	1.05682	0.638929			0.831764	0.729747	0.944291	0.367097	0.981748	0.92279			0.83946	0.747261	0.910604	0.475453	0.903649	0.852659			0.704693	0.541133	0.804171	0.364482	XI
559	6	6	21.8	15.04	15.04	gi|348041318	otubain 1 [Danio rerio]	Danio rerio		4				0.990832	0.994947			0.990832				1.0666	0.878008			1.0666				0.801678	0.689566			0.801678		XI
560	8.11	8.96	20.85	19.15	16.17	gi|57526699	clathrin light chain A [Danio rerio]	Danio rerio	7		11					1.13763	0.770798	1.13763						1.04713	0.897921	1.04713						2.01372	0.307171	2.01372		XI
561	5.99	6.46	58.62	36.21	33.91	gi|78070496	Zgc:153867 protein [Danio rerio]	Danio rerio		5				1.44544	0.789739			1.44544				1.43219	0.799847			1.43219				1.38038	0.879755			1.38038		XI
562	8.1	8.18	34.07	17.04	14.81	gi|82188271	RecName: Full=Dynactin subunit 2	DANRE	4	5		0.937562	0.685829	1.00925	0.922724			0.973408	0.449918	1.09648	0.828704	1.02802	0.840859			1.06225	0.478633	0.654636	0.438846	0.83946	0.490894			0.747048	0.211195	XI
563	8.1	8.15	24.66	12.79	10.96	gi|94733648	novel protein similar to vertebrate flotillin 1 (FLOT1) [Danio rerio]	Danio rerio	4	2	3	0.801678	0.673685	0.895365	0.838766	1.08643	0.683746	0.927823	0.416408	0.772681	0.543052	0.981748	0.990173	1.33045	0.212552	1.02829	0.203913	0.258226	0.155026	0.809096	0.696899	1.04713	0.796776	0.704817	0.170022	XI
564	8.09	8.09	23.24	12.53	12.53	gi|528511242	PREDICTED: reticulon-1 isoform X2 [Danio rerio]	Danio rerio	8			1.87068	0.272007					1.87068		3.53183	0.184575					3.53183		1.83654	0.446927					1.83654		XI
565	10.39	67.48	45.51	38.48	32.32	gi|32451922	ATPase, Na+/K+ transporting, alpha 1a.4 polypeptide [Danio rerio]	Danio rerio			88					1.36773	0.375306	1.36773						0.413047	0.156409	0.413047						1.87068	0.470839	1.87068		XI
566	8.08	8.27	26.26	13.13	10.79	gi|4973187	t-complex polypeptide 1 [Danio rerio]	Danio rerio	5	3	6	1.04713	0.485804	0.963829	0.927281	1.02802	0.911067	1.01299	0.429938	1.27057	0.166571	0.954993	0.892852	0.963829	0.988098	1.06313	0.238531	1.01859	0.954581	0.981748	0.998422	1.03753	0.931035	1.01262	0.622992	XI
567	8.08	8.08	14.57	5.428	4.089	gi|528504967	PREDICTED: ras GTPase-activating protein SynGAP-like isoform X2 [Danio rerio]	Danio rerio	5			1.43219	0.681076					1.43219		1.01859	0.919168					1.01859		0.21677	0.828672					0.21677		XI
568	10.36	10.66	30.5	22.58	21.41	gi|528475840	PREDICTED: DNA-(apurinic or apyrimidinic site) lyase isoform X1 [Danio rerio]	Danio rerio			9					1.14815	0.50844	1.14815						1.19124	0.454629	1.19124						1.08643	0.667381	1.08643		XI
569	8.07	8.28	26.1	16.28	16.28	gi|77416569	RecName: Full=Reticulon-4-interacting protein 1 homolog, mitochondrial; Flags: Precursor	DANRE	4			0.937562	0.878964					0.937562		1.11686	0.593806					1.11686		0.912011	0.514669					0.912011		XI
570	10.35	11.26	26.47	17.65	16.78	gi|41152392	mitochondrial import receptor subunit TOM70 [Danio rerio]	Danio rerio			6					0.912011	0.862723	0.912011						1	0.955587	1						0.862979	0.903141	0.862979		XI
571	5.88	6.13	18.28	8.308	7.402	gi|528488037	PREDICTED: sodium-dependent phosphate transporter 2 isoform X4 [Danio rerio]	Danio rerio		4				0.758578	0.62811			0.758578				0.751623	0.624273			0.751623				0.92045	0.950419			0.92045		XI
572	10.35	10.58	50.37	31.72	28.73	gi|528501090	PREDICTED: eukaryotic translation initiation factor 4H isoform X1 [Danio rerio]	Danio rerio			7					1.6293	0.308908	1.6293						1.27057	0.462179	1.27057						1.1695	0.494482	1.1695		XI
573	8.06	10.22	27.21	10.57	10.57	gi|38488702	G1 to S phase transition 1, like [Danio rerio]	Danio rerio	10	9	9	0.928966	0.906601	1.08643	0.854049			1.0077	0.511435	0.654636	0.530816	4.87529	0.153322			2.76496	0.0995929	0.83946	0.752739	1.95885	0.332827			1.39915	0.236156	XI
574	10.34	10.42	50	42.21	42.21	gi|50344798	ubiquitin-conjugating enzyme E2 L3 [Danio rerio]	Danio rerio			6					0.903649	0.851089	0.903649						0.990832	0.983511	0.990832						0.772681	0.66602	0.772681		XI
575	8.06	8.17	25.64	9.98	9.98	gi|54873557	brain aromatase [Danio rerio]	Danio rerio	7		8	1.15878	0.317721			1.11686	0.685256	1.13782	0.212867	1.09648	0.34028			1.07647	0.754227	1.08647	0.240373	0.794328	0.848006			1.5417	0.336677	1.16801	0.259794	XI
576	5.87	5.87	28.76	15.86	13.98	gi|528517741	PREDICTED: NSFL1 cofactor p47-like isoform X3 [Danio rerio]	Danio rerio		5	4			0.862979	0.732571	0.887156	0.865163	0.875067	0.450362			0.954993	0.866563	0.92045	0.99769	0.937721	0.54723			1.14815	0.548884	1.23595	0.578913	1.19205	0.28064	XI
577	8.05	8.31	13.85	6.392	6.392	gi|125838086	PREDICTED: sister chromatid cohesion protein PDS5 homolog B [Danio rerio]	Danio rerio	5		2	0.903649	0.856					0.903649		0.912011	0.871097					0.912011		1	0.978081					1		XI
578	8.04	8.09	13.26	5.87	5.87	gi|47085725	neuropilin 2b precursor [Danio rerio]	Danio rerio	5		5	1	0.48695			0.870964	0.614006	0.935482	0.268616	0.559758	0.338542			1.23595	0.527045	0.897852	0.183328	1.03753	0.96502			1.05682	0.79715	1.04717	0.509372	XI
579	8.03	8.08	9.173	3.108	2.807	gi|528473891	PREDICTED: protein TANC2 isoform X1 [Danio rerio]	Danio rerio	5	3	2	0.862979	0.654009	1.20226	0.71282	0.847227	0.768407	0.970823	0.399857	0.83946	0.46539	1.18032	0.734897	0.954993	0.945887	0.991591	0.378241	0.648634	0.502006	1.19124	0.722754	0.954993	0.939649	0.931623	0.389264	XI
580	8.03	8.04	36.51	34.52	23.02	gi|54400426	ATP synthase subunit b, mitochondrial [Danio rerio]	Danio rerio	5	3		1.01859	0.939127					1.01859		1.2942	0.438346					1.2942		0.214783	0.00477178					0.214783		XI
581	5.83	5.84	26.41	14.84	12.17	gi|47085885	fructose-1,6-bisphosphatase 1b [Danio rerio]	Danio rerio		5				8.55067	0.0139022			8.55067				7.94328	0.0135386			7.94328				1.0666	1			1.0666		XI
582	8.02	8.09	52.53	25.29	20.62	gi|528501386	PREDICTED: serine/arginine-rich splicing factor 1A isoform X2 [Danio rerio]	Danio rerio	4			2.65461	0.360422					2.65461		2.48886	0.316813					2.48886		3.10456	0.347471					3.10456		XI
583	8.01	8.05	37.62	28.04	20.33	gi|528507889	PREDICTED: N-terminal EF-hand calcium-binding protein 2 isoform X1 [Danio rerio]	Danio rerio	5	4	7	0.679204	0.510182	1.5417	0.617139	0.698232	0.221837	0.973045	0.14824	0.666807	0.494938	1.77011	0.568775	0.847227	0.543541	1.09471	0.244519	0.809096	0.693757	1.78649	0.458147	0.92045	0.956857	1.17201	0.365539	XI
584	8	10.08	15.04	7.699	5.819	gi|528488326	PREDICTED: solute carrier family 12 member 5 [Danio rerio]	Danio rerio	8	9	14	0.57544	0.0361214	5.15229	0.32163	1.80302	0.555888	2.51025	0.0270292	1.05682	0.600735	5.86138	0.364739	0.895365	0.905386	2.60452	0.285939	0.158489	0.0272403	0.144544	0.223175	1.48594	0.877922	0.596323	0.0233828	III
585	5.77	11.2	21.09	4.648	1.719	gi|528491537	PREDICTED: talin-1 isoform X1 [Danio rerio]	Danio rerio		5				0.608135	0.226121			0.608135				0.440555	0.125218			0.440555				1.18032	0.696063			1.18032		XI
586	8	8.18	36.63	24.54	24.54	gi|90652825	UPF0160 protein MYG1, mitochondrial [Danio rerio]	Danio rerio	5																											XI
587	8	8.12	26.13	16.13	16.13	gi|528470431	PREDICTED: annexin A13 isoform X2 [Danio rerio]	Danio rerio	4			0.879022	0.811194					0.879022		1.18032	0.713532					1.18032		0.862979	0.778277					0.862979		XI
588	10.25	10.58	31.39	20.58	13.93	gi|42542754	Shmt1 protein [Danio rerio]	Danio rerio			9					1.09648	0.614164	1.09648						0.990832	0.815179	0.990832						1.08643	0.414358	1.08643		XI
589	5.73	5.74	29.47	17.88	16.62	gi|528491968	PREDICTED: dematin isoform X1 [Danio rerio]	Danio rerio		5				1.0666	0.877718			1.0666				1.28233	0.634204			1.28233				0.92045	0.876393			0.92045		XI
590	8	8.11	32.53	21.92	19.86	gi|41152375	ATP synthase subunit gamma, mitochondrial [Danio rerio]	Danio rerio	6	9	12	0.672977	0.1303	0.559758	0.347303	1.08643	0.731299	0.773053	0.0891305	0.501187	0.0420673	0.390841	0.197802	0.149969	0.0435863	0.347332	0.00276616	1.05682	0.864713	0.57544	0.176391	0.862979	0.526729	0.831745	0.162541	XX
591	8	8.01	26.81	14.04	14.04	gi|528510213	PREDICTED: adenylate kinase 2, mitochondrial isoform X1 [Danio rerio]	Danio rerio	4			0.972747	0.0112182					0.972747		1.00925	0.0124088					1.00925		1.55597	0.175203					1.55597		XI
592	5.71	5.79	22.94	14.97	11.05	gi|528521571	PREDICTED: dynamin 1-like isoform X2 [Danio rerio]	Danio rerio		5				0.625173	0.385784			0.625173				0.636796	0.392058			0.636796				0.751623	0.558179			0.751623		XI
593	7.96	8.06	11.36	5.049	5.049	gi|217035088	lipase maturation factor 2 [Danio rerio]	Danio rerio	4			0.37325	0.257834					0.37325		0.30761	0.221969					0.30761		2.53513	0.228489					2.53513		XI
594	7.96	7.96	35.91	33.59	30.5	gi|71834412	microtubule-associated protein, RP/EB family, member 3a [Danio rerio]	Danio rerio	5	5	8	2.83139	0.0245134	0.809096	0.762141	0.816582	0.532837	1.48569	0.037407	3.31131	0.763488	0.963829	0.975562	1.0666	0.598699	1.78058	0.448968	11.9124	0.330068	1.1695	0.808175	1.01859	0.868034	4.70017	0.313076	II
595	7.95	8.07	25.74	14.04	12.34	gi|120538160	RUN and FYVE domain containing 3 [Danio rerio]	Danio rerio	5			0.862979	0.784861					0.862979		0.963829	0.954194					0.963829		0.487529	0.326275					0.487529		XI
596	5.65	8.38	50.25	27.14	22.61	gi|42542734	Zgc:65861 [Danio rerio]	Danio rerio		8	6			0.704693	0.765457	0.60256	0.423887	0.653626	0.284871			0.316228	0.298124	1.02802	0.940278	0.672122	0.25636			0.685488	0.817276	1.0666	0.883245	0.876042	0.489458	XI
597	7.92	8.21	14.27	3.081	2.675	gi|528520507	PREDICTED: myosin-7 isoform X3 [Danio rerio]	Danio rerio	4			1.05682	0.908838					1.05682		0.912011	0.796246					0.912011		0.772681	0.568392					0.772681		XI
598	5.63	9.1	52.82	27.82	14.52	gi|528491533	PREDICTED: tropomyosin beta chain isoform X6 [Danio rerio]	Danio rerio		5	9			0.809096	0.7013			0.809096				0.862979	0.779107			0.862979				0.685488	0.51664			0.685488		XI
599	7.86	7.93	16.93	11.73	11.73	gi|528481123	PREDICTED: disks large homolog 4 [Danio rerio]	Danio rerio	6		7	1.5417	0.202836			0.963829	0.954168	1.25276	0.194922	1.04713	0.844791			1.02802	0.940047	1.03757	0.519526	1.27057	0.394733			0.981748	0.980129	1.12616	0.322657	XI
600	7.85	7.9	21.72	9.121	8.143	gi|528517153	PREDICTED: IQ motif and SEC7 domain-containing protein 1-like [Danio rerio]	Danio rerio	5	3	7	0.870964	0.794129					0.870964		0.946237	0.919083					0.946237		1.80302	0.368652					1.80302		XI
601	7.85	7.85	41.51	35.85	35.85	gi|41152183	peptidyl-prolyl cis-trans isomerase NIMA-interacting 1 [Danio rerio]	Danio rerio	5	4	3	1.0666	0.877619	0.990832	0.989637	1.44544	0.514051	1.16762	0.449248	1.11686	0.808698	1.03753	0.950882	1.70608	0.398163	1.28682	0.366905	1.97697	0.327229	0.981748	0.950318	1.07647	0.873221	1.34506	0.343019	XI
602	5.6	7.74	23.82	10.77	9.152	gi|528496157	PREDICTED: protein kinase C epsilon type isoform X4 [Danio rerio]	Danio rerio		5	4			1.04713	0.95196	0.855067	0.604408	0.951098	0.42276			1.04713	0.983505	0.972747	0.88868	1.00994	0.55084			1.00925	0.897627	0.60256	0.34118	0.805906	0.273303	XI
603	7.79	7.91	40.37	28.88	21.12	gi|528497698	PREDICTED: sideroflexin-3 isoform X1 [Danio rerio]	Danio rerio	8	3	9	1.13763	0.438906			1.05682	0.844714	1.09722	0.313147	1.24738	0.426287			0.946237	0.891495	1.09681	0.318638	1.67494	0.384753			0.990832	0.989374	1.33289	0.319009	XI
604	7.76	21.98	48.13	37.31	34.14	gi|528493154	PREDICTED: calcium/calmodulin-dependent protein kinase type II subunit beta-like isoform X2 [Danio rerio]	Danio rerio	20		24	1.05682	0.988724			0.912011	0.363767	0.984414	0.306514	0.887156	0.340115			1.01859	0.85117	0.952874	0.262421	1.01859	0.802183			1.03753	0.710436	1.02806	0.4201	XI
605	7.75	7.85	20.7	12.94	12.94	gi|49619081	TCP-1 epsilon [Danio rerio]	Danio rerio	7		6					0.981748	0.941027	0.981748						0.92045	0.871346	0.92045						0.92045	0.783373	0.92045		XI
606	7.71	8.15	77.39	73.04	73.04	gi|57526755	60S acidic ribosomal protein P2 [Danio rerio]	Danio rerio	8	4	12	1.07647	0.617145	0.937562	0.908114	0.794328	0.712088	0.936118	0.423631	1.03753	0.752148	1.08643	0.857162	0.366438	0.34241	0.830131	0.304497	1.1272	0.341456	0.879022	0.813477	0.630957	0.520388	0.879059	0.236118	XI
607	7.68	7.72	32.61	20.05	13.29	gi|94574481	Sept2 protein [Danio rerio]	Danio rerio	4	1		0.57544	0.41399	1.34276	0.576817			0.959102	0.227957	1.0666	0.88769	1.14815	0.772016			1.10738	0.47358	0.963829	0.958368	0.946237	0.921912			0.955033	0.554443	XI
608	7.66	7.72	8.249	4.583	3.391	gi|68356556	PREDICTED: nardilysin isoform X2 [Danio rerio]	Danio rerio	4	3	4	0.77983	0.568148	2.14783	0.336743	1.45881	0.627732	1.46216	0.210385	0.263027	0.139185	2.37684	0.29879	1.43219	0.642739	1.35735	0.0766957	0.239883	0.0931605	1.92309	0.389474	0.544503	0.0927607	0.902493	0.0164026	XI
609	5.54	5.54	11.43	4.909	3.631	gi|528487765	PREDICTED: IQ motif and SEC7 domain-containing protein 2 isoform X3 [Danio rerio]	Danio rerio		6				2.26987	0.273769			2.26987				2.35505	0.268054			2.35505				2.05116	0.237083			2.05116		XI
610	7.65	7.73	47.93	31.72	23.1	gi|41151978	translocon-associated protein subunit alpha precursor [Danio rerio]	Danio rerio	4	3	3	0.855067	0.773212	1.41906	0.806182	0.92045	0.0307618	1.06486	0.0604876	1.43219	0.516145	1.09648	0.937118	1.00925	0.805006	1.17931	0.418132	1.2942	0.618692	1.0666	0.976913	0.946237	0.995863	1.10234	0.521675	XI
611	7.64	7.64	15.31	7.849	6.589	gi|55976512	RecName: Full=Contactin-1a; AltName: Full=F3/F11/contactin; AltName: Full=Neural cell recognition molecule F11; Flags: Precursor	DANRE	5			1.04713	0.722591					1.04713		0.972747	0.97842					0.972747		1.30617	0.52143					1.30617		XI
612	10.01	10.38	29.67	12.44	12.44	gi|528478846	PREDICTED: pyruvate dehydrogenase E1 alpha 1 isoform X1 [Danio rerio]	Danio rerio			6					0.981748	0.955628	0.981748						0.862979	0.37595	0.862979						0.946237	0.783153	0.946237		XI
613	7.59	7.71	30.94	22.87	17.04	gi|168823510	uncharacterized protein LOC100141350 precursor [Danio rerio]	Danio rerio	5	3	5	1.77011	0.178621	1.69044	0.0843038	2.05116	0.0247309	1.83724	0.00282681	1.52757	0.268711	1.41906	0.148669	4.40555	0.0222878	2.45072	0.00573606	0.515229	0.15336	1.1272	0.566821	2.51189	0.023713	1.38477	0.0111851	IV
614	7.57	7.57	25.2	17.89	15.85	gi|528505732	PREDICTED: proteasome alpha 6a subunit isoform X1 [Danio rerio]	Danio rerio	5	2	3	1.08643	0.728322			1.09648	0.839144	1.09145	0.439839	0.972747	0.991758			0.887156	0.822769	0.929952	0.528281	0.787046	0.618012			0.824138	0.723217	0.805592	0.356625	XI
615	5.47	5.67	21.39	6.609	6.609	gi|528488548	PREDICTED: G protein-coupled receptor kinase 5-like isoform X2 [Danio rerio]	Danio rerio		3				1.45881	0.496147			1.45881				1.70608	0.391253			1.70608				1.08643	0.84241			1.08643		XI
616	7.56	7.59	18.77	13.84	10.59	gi|225637503	vacuolar protein sorting 35 [Danio rerio]	Danio rerio	6		10	1.10662	0.658649			0.946237	0.778079	1.02643	0.39138	0.903649	0.701693			1.03753	0.917085	0.970589	0.45482	0.554626	0.49912			0.879022	0.486149	0.716824	0.230663	XI
617	7.55	7.96	14.61	5.349	4.371	gi|528470732	PREDICTED: amylo-1, 6-glucosidase, 4-alpha-glucanotransferase isoform X2 [Danio rerio]	Danio rerio	5			0.879022	0.696923					0.879022		1.20226	0.511281					1.20226		0.42462	0.00542416					0.42462		XI
618	5.47	5.47	34.29	9.524	9.524	gi|182891344	Zgc:154081 protein [Danio rerio]	Danio rerio		4				1	0.990605			1				0.972747	0.926379			0.972747				1.61436	0.549347			1.61436		XI
619	7.51	7.6	23.13	14.95	14.95	gi|213514074	Flotillin-2a [Salmo salar]	Salmo salar	6			1.24738	0.663273					1.24738		0.831764	0.735316					0.831764		0.704693	0.541212					0.704693		XI
620	5.46	9.02	42.17	32.11	24.95	gi|528493158	PREDICTED: calcium/calmodulin-dependent protein kinase type II subunit beta-like isoform X1 [Danio rerio]	Danio rerio		9				0.954993	0.778861			0.954993				1.09648	0.650906			1.09648				1.01859	0.921323			1.01859		XI
621	7.5	7.8	8.335	1.364	1.364	gi|292627062	PREDICTED: low-density lipoprotein receptor-related protein 1 isoform X1 [Danio rerio]	Danio rerio	5		4	1.28233	0.635212			1.8197	0.034345	1.55102	0.0338775	1.55597	0.457024			0.887156	0.572989	1.22156	0.243945	0.387258	0.253279			0.149969	0.0272069	0.268613	0.012686	III
622	5.46	5.54	51.55	17.53	10.31	gi|49036465	RecName: Full=40S ribosomal protein S7	DANRE		4	9			0.787046	0.59498	1	0.986856	0.893523	0.428444			0.524808	0.0367467	0.122462	0.141245	0.323635	0.0099229			1.55597	0.412124	0.981748	0.993001	1.26886	0.33555	XX
623	7.5	7.58	21.44	12.18	12.18	gi|225543081	glutamate decarboxylase 2 [Danio rerio]	Danio rerio	8	5	8	0.765597	0.663209	0.990832	0.866099	0.981748	0.962981	0.912726	0.500611	0.903649	0.863945	1.08643	0.663746	0.887156	0.887681	0.959077	0.480325	1.48594	0.518901	1	0.827036	1.1695	0.717493	1.21848	0.368057	XI
624	5.46	5.53	30.77	17.31	17.31	gi|54039530	RecName: Full=40S ribosomal protein S8	DANRE		4	4			1.15878	0.719114	1.24738	0.694275	1.20308	0.384547			1.44544	0.495268	0.487529	0.368983	0.966484	0.186672			1.19124	0.711624	1.05682	0.970598	1.12403	0.475952	XI
625	5.45	5.47	40.76	26.09	26.09	gi|82238124	RecName: Full=Ras-related protein Rap-1b; Flags: Precursor	DANRE		4				0.83946	0.843933			0.83946				0.937562	0.977328			0.937562				0.887156	0.985172			0.887156		XI
626	7.49	7.54	23	17.67	17.67	gi|5815349	mitochondrial carrier homolog 2 [Danio rerio]	Danio rerio	4	1	4	0.862979	0.665014	1.11686	0.817443	1.00925	0.994857	0.996365	0.495066	0.787046	0.498232	1.09648	0.839198	0.954993	0.96545	0.946172	0.426199	1.2942	0.44475	1.13763	0.785529	0.731139	0.675035	1.05432	0.316418	XI
627	5.42	5.42	45.03	34.44	23.84	gi|60417184	40S ribosomal protein S14 [Platichthys flesus]	Platichthys flesus		5				0.586138	0.667937			0.586138				0.235505	0.443914			0.235505				0.937562	0.0310496			0.937562		XI
628	9.88	10.23	34.62	26.15	26.15	gi|225714944	40S ribosomal protein S15a [Esox lucius]	Esox lucius			9					0.515229	0.877536	0.515229						1.69044	0.893463	1.69044						0.0847227	0.54648	0.0847227		XI
629	7.48	7.55	23.75	10.5	8.95	gi|50418515	Malic enzyme 2, NAD(+)-dependent, mitochondrial [Danio rerio]	Danio rerio	5	2	4	0.862979	0.728069	0.990832	0.995462	0.870964	0.744688	0.908258	0.494571	1.19124	0.617953	1.15878	0.760106	0.751623	0.498907	1.03388	0.315258	0.544503	0.198985	0.937562	0.916881	0.928966	0.905605	0.803677	0.256235	XI
630	7.48	7.54	27.55	19.05	16.67	gi|528487674	PREDICTED: synaptophysin isoform X1 [Danio rerio]	Danio rerio	5	5	6	1.22462	0.280169	1.30617	0.82789	0.887156	0.189202	1.13931	0.108368	0.60256	0.413057	1.22462	0.877963	1.48594	0.886164	1.10437	0.376862	0.185353	0.30662	0.30761	0.20504	0.549541	0.0633393	0.347501	0.0186792	XII
631	7.47	7.54	32.81	22.25	13.93	gi|528505456	PREDICTED: 1-phosphatidylinositol 4,5-bisphosphate phosphodiesterase beta-1-like, partial [Danio rerio]	Danio rerio	6	2	4	1.04713	0.954356	1.47231	0.496447	1.01859	0.978642	1.17934	0.458084	0.887156	0.553172	1.31826	0.594916	1.21339	0.740674	1.1396	0.322504	0.394457	0.358384	0.580764	0.404552	1.03753	0.984051	0.670917	0.234225	XI
632	7.44	7.5	14.96	5.174	5.174	gi|528485562	PREDICTED: diacylglycerol kinase zeta isoform X1 [Danio rerio]	Danio rerio	4			0.972747	0.948915					0.972747		0.672977	0.411401					0.672977		0.337287	0.224028					0.337287		XI
633	5.38	5.48	19.29	4.762	3.452	gi|82232440	RecName: Full=Lon protease homolog 2, peroxisomal	DANRE		3	3			0.937562	0.87136			0.937562				0.946237	0.877398			0.946237				0.847227	0.761534			0.847227		XI
634	7.4	7.4	23.17	18.89	17.65	gi|41053909	excitatory amino acid transporter 2 [Danio rerio]	Danio rerio	10	6	12	2.91072	0.17228	1.49969	0.49422	1	0.977738	1.80347	0.166358	1.80302	0.276906	1.39316	0.553961	1.09648	0.686889	1.43088	0.193651	1.61436	0.322088	1.39316	0.556084	1	0.803411	1.33584	0.235463	XI
635	7.39	7.6	42.42	29.89	28.57	gi|4063849	vimentin [Danio rerio]	Danio rerio	16	10	20	0.92045	0.0110655	1.40605	0.53437	0.758578	0.617641	1.02836	0.017473	1.19124	0.00256833	1.51356	0.473947	0.990832	0.99772	1.23188	0.00735522	0.685488	0.0507533	0.937562	0.903448	0.954993	0.938295	0.859348	0.106903	VIII
636	7.39	7.44	28.81	19.66	13.22	gi|528491360	PREDICTED: heterogeneous nuclear ribonucleoprotein D-like isoform X3 [Danio rerio]	Danio rerio	5	5	8	0.879022	0.974013	1.21339	0.700496	2.12814	0.241899	1.40685	0.256067	1.01859	0.68242	0.963829	0.819969	0.92045	0.853589	0.967623	0.465092	0.180302	0.518659	0.847227	0.874167	1.47231	0.403595	0.83328	0.272505	XI
637	5.35	5.42	49.75	32.02	28.08	gi|55742559	rho GDP-dissociation inhibitor 1 [Danio rerio]	Danio rerio		3																										XI
638	7.38	7.47	11.62	4.614	3.271	gi|528485269	PREDICTED: tight junction protein ZO-1 isoform X5 [Danio rerio]	Danio rerio	5			1.11686	0.669313					1.11686		1.23595	0.462239					1.23595		1.04713	0.827484					1.04713		XI
639	9.62	9.91	19.51	7.692	7.692	gi|41054527	26S proteasome non-ATPase regulatory subunit 2 [Danio rerio]	Danio rerio			6					0.954993	0.777752	0.954993						0.887156	0.574984	0.887156						0.824138	0.401952	0.824138		XI
640	7.37	7.38	24.74	18.82	12.68	gi|528495374	PREDICTED: microtubule-associated protein tau [Danio rerio]	Danio rerio	5	4	5	0.954993	0.650335	0.794328	0.682434	1.07647	0.808704	0.941929	0.400272	0.946237	0.70563	0.831764	0.73825	0.862979	0.707402	0.880326	0.406001	1.6293	0.0757009	0.685488	0.529887	0.912011	0.805196	1.0756	0.0876272	XI
641	7.36	7.41	52.31	43.85	30.77	gi|41351397	Carbonic anhydrase [Danio rerio]	Danio rerio	8	2	9	1.34276	0.207792	0.981748	0.720496	1.30617	0.2526	1.21023	0.0978024	1.40605	0.24713	0.847227	0.616747	2.01372	0.0694311	1.42233	0.0391461	0.20893	0.010259	0.824138	0.649288	0.597035	0.667148	0.543368	0.0203244	IX
642	5.33	6.12	22.82	8.73	5.456	gi|125833335	PREDICTED: oxoglutarate dehydrogenase-like [Danio rerio]	Danio rerio		3	5			0.751623	0.593069	1.24738	0.67321	0.999503	0.329833			0.711214	0.590504	1.08643	0.852407	0.89882	0.386668			1.1272	0.817491	0.972747	0.976069	1.04997	0.521053	XI
643	7.35	7.35	30.89	13.06	13.06	gi|189537862	PREDICTED: mitochondrial glutamate carrier 1-like [Danio rerio]	Danio rerio	6	4	5	1.08643	0.848335	0.954993	0.936354	0.954993	0.940445	0.998804	0.577281	1.10662	0.827282	0.887156	0.830374	0.92045	0.886947	0.97141	0.524749	0.887156	0.822197	0.903649	0.853542	0.816582	0.703593	0.869129	0.473005	XI
644	7.34	13.6	43.42	32.74	21.71	gi|41055546	voltage-dependent anion-selective channel protein 2-like [Danio rerio]	Danio rerio	19	8	16			0.801678	0.683853	1.01859	0.949579	0.910135	0.45749			0.92045	0.883088	0.928966	0.892771	0.924708	0.517197			0.855067	0.771179	1.21339	0.697961	1.03423	0.404459	XI
645	7.34	7.47	34.65	21.85	12.6	gi|82209620	RecName: Full=Aldehyde dehydrogenase family 9 member A1-A	DANRE	6	3	9	0.92045	0.90266	0.981748	0.985271	0.946237	0.919047	0.949478	0.601055	1.20226	0.62764	0.824138	0.7163	0.903649	0.858833	0.976684	0.416266	1.31826	0.534061	1.97697	0.326868	1.5417	0.459195	1.61231	0.162302	XI
646	7.3	7.3	24.03	19.89	15.19	gi|528484737	PREDICTED: uncharacterized protein LOC406277 isoform X1 [Danio rerio]	Danio rerio	5		7	0.724436	0.269054			0.496592	0.0856329	0.610514	0.0354631	1.6293	0.62974			1.11686	0.660811	1.37308	0.339469	0.510505	0.216912			1.15878	0.555844	0.834641	0.135695	XIV
647	7.29	7.57	16.57	6.721	4.056	gi|82186323	RecName: Full=Major vault protein; Short=MVP	DANRE	5	5		0.801678	0.685092					0.801678		1.00925	0.966853					1.00925		0.912011	0.871529					0.912011		XI
648	9.48	9.48	24.93	19.24	19.24	gi|9836512	ERK2 [Danio rerio]	Danio rerio			7					0.954993	0.942053	0.954993						1.20226	0.722424	1.20226						0.862979	0.797213	0.862979		XI
649	7.29	7.36	14.81	8.432	8.432	gi|528468781	PREDICTED: catenin delta-1-like isoform X4 [Danio rerio]	Danio rerio	6	3	7	1.67494	0.410073			0.981748	0.991941	1.32835	0.33414	1.58489	0.439918			0.903649	0.848058	1.24427	0.314528	2.58226	0.247996			1.44544	0.49474	2.01385	0.137551	XI
650	5.2	5.33	35.45	17.46	16.93	gi|432860312	PREDICTED: LOW QUALITY PROTEIN: 40S ribosomal protein S13-like [Oryzias latipes]	Oryzias latipes		5	3			1.11686	0.814383	2.55859	0.442625	1.83772	0.306996			0.981748	0.991524	1.1695	0.488743	1.07562	0.376864			0.642688	0.466999	1.70608	0.461356	1.17438	0.211214	XI
651	7.28	7.29	61.02	49.15	30.51	gi|41152466	V-type proton ATPase subunit G 1 [Danio rerio]	Danio rerio	7	4	5	1.36773	0.558829	0.731139	0.175893	0.794328	0.393185	0.964399	0.0992842	1.45881	0.490807	0.619441	0.00603772	0.937562	0.82666	1.00527	0.0128074	0.809096	0.699743	0.679204	0.122529	1.03753	0.836964	0.841943	0.150913	XI
652	7.28	7.28	19.69	11.19	8.949	gi|162287365	hemopexin precursor [Danio rerio]	Danio rerio	4		11	1.01859	0.949199			1.59956	0.590006	1.30907	0.415272	0.794328	0.671398			1.52757	0.602765	1.16095	0.332954	1.31826	0.595733			1.65959	0.494596	1.48892	0.265792	XI
653	9.44	10.72	17.77	6.029	4.178	gi|528508403	PREDICTED: unconventional myosin-Va isoform X1 [Danio rerio]	Danio rerio			7					0.912011	0.681301	0.912011						0.862979	0.40695	0.862979						0.928966	0.689187	0.928966		XI
654	7.27	7.27	10.14	4.26	4.26	gi|47228487	unnamed protein product [Tetraodon nigroviridis]	Tetraodon nigroviridis	6	6	6	1.02802	0.935424	0.937562	0.901623	0.954993	0.971572	0.973524	0.601723	0.937562	0.912806	1.10662	0.822926	0.954993	0.78624	0.999726	0.516911	1.61436	0.432886	0.862979	0.777792	0.981748	0.974185	1.15303	0.381121	XI
655	7.24	7.28	26.17	12.53	12.53	gi|82185879	RecName: Full=Serine/threonine-protein phosphatase 2A 55 kDa regulatory subunit B delta isoform; AltName: Full=PP2A subunit B isoform B55-delta; AltName: Full=PP2A subunit B isoform PR55-delta; AltName: Full=PP2A subunit B isoform R2-delta; AltName: Full=PP2A subunit B isoform delta	DANRE	4			1.00925	0.85088					1.00925		0.92045	0.623954					0.92045		0.972747	0.785671					0.972747		XI
656	5.16	8.21	24	8.412	8.412	gi|528483105	PREDICTED: calcium-dependent secretion activator 1 isoform X7 [Danio rerio]	Danio rerio		8	10			0.870964	0.380694	0.855067	0.770927	0.863015	0.265035			0.887156	0.377645	1.23595	0.674644	1.06155	0.239086			0.937562	0.838261	0.801678	0.68015	0.86962	0.420219	XI
657	7.23	7.23	21.65	14.71	14.71	gi|528503391	PREDICTED: epsin 1 isoform X3 [Danio rerio]	Danio rerio	7	6		0.937562	0.629021	1.09648	0.687429			1.01702	0.348594	0.928966	0.579353	12.3595	0.0293506			6.64422	0.0274645	0.285759	0.0274934	9.81748	0.0296927			5.05162	0.00193821	VII
658	5.16	5.73	14.09	3.252	1.383	gi|326669831	PREDICTED: translational activator GCN1 [Danio rerio]	Danio rerio		4	8			0.928966	0.730173	1.05682	0.659491	0.992892	0.375249			0.928966	0.670775	1.04713	0.737994	0.988048	0.382339			1.18032	0.398002	0.870964	0.238073	1.02564	0.112349	XI
659	5.16	5.71	28.75	15.93	10.07	gi|41055032	T-complex protein 1 subunit theta [Danio rerio]	Danio rerio		4				0.887156	0.832381			0.887156				0.870964	0.853049			0.870964				0.679204	0.50391			0.679204		XI
660	7.23	7.23	43.69	25.68	25.68	gi|55251222	novel protein (zgc:73360) [Danio rerio]	Danio rerio	5	9	6	0.887156	0.818779	1.09648	0.84472	0.954993	0.870314	0.979542	0.52169	0.990832	0.96694	1.1272	0.793775	1.02802	0.929764	1.04868	0.565315	0.737904	0.609316	0.824138	0.718361	0.928966	0.720405	0.830336	0.372939	XI
661	9.38	10.03	34.73	23.89	15.52	gi|51230594	26S protease regulatory subunit 8 [Danio rerio]	Danio rerio			6					1.09648	0.228803	1.09648						0.990832	0.439214	0.990832						0.954993	0.69153	0.954993		XI
662	7.22	12.48	71.76	60.39	36.08	gi|47086819	14-3-3 protein epsilon [Danio rerio]	Danio rerio	36	34	28	0.928966	0.775082	1.05682	0.57695	0.963829	0.956883	0.983204	0.439444	0.981748	0.973712	1.02802	0.986611	0.972747	0.962731	0.99417	0.634119	1	0.63544	1.20226	0.279494	1.27057	0.641352	1.15761	0.203475	XI
663	7.22	7.63	17.05	6.955	5.768	gi|528482643	PREDICTED: KN motif and ankyrin repeat domain-containing protein 4-like isoform X4 [Danio rerio]	Danio rerio	4	3	6	1.09648	0.709235	0.937562	0.908372	3.80189	0.0271223	1.94531	0.0565565	1.22462	0.9603	1.24738	0.484512	3.56451	0.0247893	2.01217	0.0417241	0.133045	0.0525678	0.679204	0.844081	3.80189	0.0243603	1.53805	0.00670134	VII
664	7.22	7.38	34.19	19.35	13.23	gi|528491371	PREDICTED: heterogeneous nuclear ribonucleoprotein D0 isoform X4 [Danio rerio]	Danio rerio	16	20	16	0.963829	0.810051	1.0666	0.821866	0.465586	0.25522	0.832004	0.260615	0.92045	0.997955	1.1272	0.785013	1.57036	0.42086	1.206	0.382205	0.343558	0.387927	0.937562	0.891059	0.448745	0.244753	0.576622	0.168116	XI
665	5.12	5.43	20.93	11.27	10.06	gi|61402497	Lman1 protein, partial [Danio rerio]	Danio rerio		5	10			0.824138	0.720074	1.20226	0.705559	1.0132	0.389101			0.990832	0.992791	1.08643	0.85002	1.03863	0.539253			0.92045	0.88927	1.22462	0.680973	1.07253	0.437203	XI
666	5.1	6.4	34.83	18.2	14.29	gi|528486019	PREDICTED: calcium/calmodulin-dependent protein kinase type II delta 1 chain isoform X2 [Danio rerio]	Danio rerio		6				0.912011	0.662676			0.912011				0.937562	0.708422			0.937562				0.816582	0.474475			0.816582		XI
667	7.2	7.2	33.16	24.23	23.72	gi|66911906	Mitogen-activated protein kinase 3 [Danio rerio]	Danio rerio	8		10	0.436516	0.280625			0.691831	0.062424	0.564173	0.0281634	0.731139	0.381974			3.59749	0.208119	2.16432	0.0977472	1.47231	0.593184			2.42103	0.258529	1.94667	0.163373	XIV
668	9.28	9.28	7.377	4.918	4.918	gi|528519475	PREDICTED: translocating chain-associated membrane protein 1 isoform X1 [Danio rerio]	Danio rerio			8																									XI
669	7.15	15.37	47.49	26.36	24.48	gi|528467609	PREDICTED: calcium/calmodulin-dependent protein kinase type II delta 2 chain isoform X9 [Danio rerio]	Danio rerio	16			0.299226	0.719525					0.299226		0.265461	0.733641					0.265461		1.48594	0.0565733					1.48594		XI
670	7.12	7.29	18.95	8.799	7.445	gi|41386739	putative adenosylhomocysteinase 3 [Danio rerio]	Danio rerio	9	6	5	0.990832	0.998526					0.990832		0.895365	0.84442					0.895365		1.04713	0.914923					1.04713		XI
671	7.1	7.49	17.05	7.863	4.762	gi|311771613	cytosolic 10-formyltetrahydrofolate dehydrogenase [Danio rerio]	Danio rerio	4			0.794328	0.617716					0.794328		0.704693	0.472124					0.704693		0.619441	0.292385					0.619441		XI
672	5.06	5.11	16.41	2.661	2.661	gi|554861530	PREDICTED: uncharacterized protein LOC102302894 [Haplochromis burtoni]	Haplochromis burtoni		3				6.66807	0.970492			6.66807				4.57088	0.742241			4.57088				1.31826	0.370049			1.31826		XI
673	7.07	7.07	31.2	13.16	13.16	gi|48734675	Ribosomal protein L7a [Danio rerio]	Danio rerio	4		10	1.47231	0.688656			0.954993	0.982167	1.21365	0.469625	0.903649	0.820071			1.02802	0.899395	0.965833	0.496142	2.03236	0.360215			1.01859	0.887259	1.52547	0.281808	XI
674	7.06	7.2	19.86	10.16	10.16	gi|55976411	RecName: Full=COP9 signalosome complex subunit 2; Short=Signalosome subunit 2	DANRE	4	2		0.990832	0.993638	1.51356	0.36769			1.2522	0.309926	1	0.973151	1.75388	0.300896			1.37694	0.264597	0.175388	0.00531234	1.27057	0.501453			0.722981	0.00553707	XII
675	7.04	7.1	19.79	10.96	6.088	gi|528481126	PREDICTED: phosphatidylinositol 4,5-bisphosphate 5-phosphatase A [Danio rerio]	Danio rerio	4	2	4	0.946237	0.784643	0.654636	0.48357	0.711214	0.514885	0.770696	0.283351	0.879022	0.601545	0.483059	0.317219	0.691831	0.221014	0.684637	0.105448	0.110662	0.112073	0.751623	0.61211	0.679204	0.585298	0.51383	0.101939	XI
676	7.03	7.19	30.79	12.56	12.56	gi|47219715	unnamed protein product [Tetraodon nigroviridis]	Tetraodon nigroviridis	6			0.937562	0.352449					0.937562		0.862979	0.132085					0.862979		0.613762	0.127126					0.613762		XI
677	9.2	9.21	33.33	17.73	17.73	gi|551488635	PREDICTED: cytochrome c oxidase subunit 5A, mitochondrial-like [Xiphophorus maculatus]	Xiphophorus maculatus			8					1.69044	0.399716	1.69044						1.87068	0.37957	1.87068						0.203236	0.00965821	0.203236		XI
678	9.18	10.37	16.31	3.926	2.373	gi|528520509	PREDICTED: myosin-7 isoform X4 [Danio rerio]	Danio rerio			4					0.758578	0.55164	0.758578						1.00925	0.831827	1.00925						0.731139	0.37707	0.731139		XI
679	7.02	7.04	32.35	20.17	18.7	gi|528488845	PREDICTED: drebrin-like b isoform X1 [Danio rerio]	Danio rerio	5	5	11	0.824138	0.352791	0.946237	0.853419	0.831764	0.285012	0.86738	0.169674	0.946237	0.685445	1.04713	0.835104	1.01859	0.914168	1.00399	0.487017	0.751623	0.193537	1.13763	0.630028	0.870964	0.379938	0.920071	0.112461	XI
680	7	7.14	25.82	9.592	5.714	gi|82209587	RecName: Full=Hypoxia up-regulated protein 1; Flags: Precursor	DANRE	8	11	25	0.816582	0.725001	1.14815	0.755346	1	0.516908	0.988245	0.351162	0.77983	0.661272	0.928966	0.0291975	0.630957	0.717424	0.779918	0.0477465	0.246604	0.200279	0.363078	0.699042	1.00925	0.466222	0.539645	0.141724	XX
681	6.99	63.08	55.93	48.74	37.16	gi|9789571	Na+/K+ ATPase alpha subunit isoform 1 [Danio rerio]	Danio rerio	105	61	111	1.01859	0.958537	0.824138	0.719978	0.937562	0.913879	0.926764	0.533497	1.09648	0.815266	0.765597	0.629172	1.01859	0.95274	0.960222	0.47054	1.23595	0.257372	0.751623	0.605626	1.02802	0.94139	1.0052	0.238314	XI
682	6.98	7.51	35.7	20.76	17.72	gi|4973178	acetyl-CoA acetyltransferase 2 [Danio rerio]	Danio rerio	13	15	19	0.887156	0.552796	0.990832	0.736322	1.03753	0.913518	0.971839	0.407966	0.92045	0.917092	0.954993	0.683832	0.92045	0.948794	0.931964	0.518782	1.03753	0.00167139	0.847227	0.699825	0.990832	0.87463	0.958529	0.00641251	XI
683	6.97	7.16	34.52	22.14	19.76	gi|82181963	RecName: Full=Acetyl-CoA acetyltransferase, mitochondrial; AltName: Full=Acetoacetyl-CoA thiolase; Flags: Precursor	DANRE	7	2		8.3946	0.0255173	0.847227	0.757283			4.62091	0.030593	10.1859	0.0248773	0.630957	0.453178			5.40843	0.0193672	0.625173	0.257802	0.981748	0.978586			0.80346	0.237366	V
684	6.96	7	14.45	6.984	5.529	gi|528494651	PREDICTED: collagen alpha-1(VI) chain [Danio rerio]	Danio rerio	7			9.0365	0.302274					9.0365		7.94328	0.399492					7.94328		6.42688	0.694387					6.42688		XI
685	9.09	9.5	43.56	38.12	29.21	gi|528505259	PREDICTED: gamma-glutamylcyclotransferase isoform X1 [Danio rerio]	Danio rerio			8					0.619441	0.575625	0.619441						0.737904	0.610996	0.737904						0.586138	0.301646	0.586138		XI
686	6.95	39.76	36.59	29.27	21.3	gi|528492382	PREDICTED: clathrin, heavy polypeptide a isoform X1 [Danio rerio]	Danio rerio	37	21	30	1.57036	0.448188	0.946237	0.929961	0.862979	0.784087	1.12653	0.380356	1.38038	0.550661	0.903649	0.851649	1.03753	0.928913	1.10719	0.443561	2.99226	0.21728	1.25892	0.657727	1.22462	0.681775	1.82527	0.18419	XI
687	4.97	6.16	28.49	3.883	1.009	gi|528481595	PREDICTED: myosin-11 isoform X1 [Danio rerio]	Danio rerio		2				1.48594	0.46806			1.48594				0.981748	0.875733			0.981748				3.01995	0.226366			3.01995		XI
688	6.88	19.82	65.04	54.47	49.19	gi|47085939	tyrosine 3-monooxygenase/tryptophan 5-monooxygenase activation protein, gamma polypeptide [Danio rerio]	Danio rerio	18	14	15	0.801678	0.668908	0.737904	0.363848	0.83946	0.504445	0.793014	0.213316	1.03753	0.897756	0.862979	0.651804	0.816582	0.464985	0.905696	0.343408	0.469894	0.300406	0.343558	0.00737388	0.457088	0.198062	0.423513	0.00323237	XII
689	6.87	6.93	14.14	7.416	6.605	gi|528510445	PREDICTED: programmed cell death 6 interacting protein isoform X3 [Danio rerio]	Danio rerio	5	1	7	0.642688	0.466328			4.40555	0.0336411	2.52412	0.0256541	0.474242	0.310636			4.32514	0.0408483	2.39969	0.0214231	0.465586	0.304774			3.25087	0.0732244	1.85823	0.0345282	IV
690	9.07	10.09	27.82	16.94	10.28	gi|432907559	PREDICTED: dihydropyrimidinase-like [Oryzias latipes]	Oryzias latipes			8																									XI
691	4.97	4.97	46.11	32.12	26.94	gi|583976141	PREDICTED: transforming protein RhoA-like [Neolamprologus brichardi]	Neolamprologus brichardi		4				1.43219	0.544186			1.43219				1.55597	0.474153			1.55597				1.10662	0.853381			1.10662		XI
692	6.86	7.14	32.24	6.95	5.792	gi|168823552	non-muscle caldesmon [Danio rerio]	Danio rerio	3	1	4	1.02802	0.639994	0.272898	0.00908838	0.862979	0.837697	0.721297	0.0218105	1.20226	0.746709	0.251189	0.0086906	1.41906	0.215741	0.957503	0.00823702	2.14783	0.00219184	2.33346	0.10739	0.954993	0.953945	1.81209	0.00186385	XIII
693	6.85	6.85	34.63	18.6	14.21	gi|528493889	PREDICTED: paralemmin-1 isoform X2 [Danio rerio]	Danio rerio	4			1.44544	0.417803					1.44544		1.48594	0.41737					1.48594		0.0816582	0.00469972					0.0816582		XI
694	4.95	9.4	40.42	29.5	23.56	gi|528496508	PREDICTED: calcium/calmodulin-dependent protein kinase type II subunit gamma isoform X9 [Danio rerio]	Danio rerio		7				1.21339	0.434459			1.21339				1.19124	0.476878			1.19124				1.15878	0.497723			1.15878		XI
695	6.83	7.06	12.43	4.145	3.355	gi|528510425	PREDICTED: CLIP-associating protein 2 isoform X1 [Danio rerio]	Danio rerio	5	6	5	0.847227	0.828018	0.862979	0.387967	1.07647	0.98874	0.92889	0.374438	1.24738	0.829306	0.794328	0.22864	1.10662	0.851764	1.04945	0.252716	0.83946	0.77334	1.08643	0.903865	1.18032	0.877198	1.0354	0.526347	XI
696	6.81	6.96	19.69	5.754	4.987	gi|551522689	PREDICTED: ribosomal protein S6 kinase 2 alpha-like [Xiphophorus maculatus]	Xiphophorus maculatus	4			0.963829	0.948395					0.963829		0.824138	0.726185					0.824138		0.816582	0.707162					0.816582		XI
697	6.8	6.81	38.38	32.83	32.83	gi|82188496	RecName: Full=Synaptobrevin homolog YKT6; Flags: Precursor	DANRE	5	2	4	0.879022	0.526393	1.1695	0.740976	1.02802	0.977406	1.02551	0.413452	0.77983	0.280552	1.18032	0.726674	0.428549	0.501699	0.796233	0.190013	0.887156	0.619915	0.613762	0.435705	1.45881	0.649564	0.986577	0.265704	XI
698	6.8	6.8	54.55	43.8	41.32	gi|528503074	PREDICTED: myelin basic protein isoform X3 [Danio rerio]	Danio rerio	7	6	8	0.559758	0.431258	0.346737	0.12461	0.912011	0.616874	0.606168	0.0892367	6.19441	0.182599	1.87068	0.383015	1.43219	0.413968	3.16576	0.0811474	1.92309	0.494557	0.501187	0.00802923	1.04713	0.778219	1.15714	0.015351	XI
699	4.91	5.15	28.84	9.091	5.956	gi|18033305	cell growth-regulating nucleolar protein [Danio rerio]	Danio rerio		2	3			1.45881	0.377048	1.07647	0.615304	1.26764	0.223144			1.15878	0.860128	1.77011	0.528312	1.46444	0.360697			0.155597	0.158475	4.20727	0.0310987	2.18143	0.0094859	X
700	6.79	6.79	37.06	32.4	22.16	gi|60416140	Im:6912380 protein, partial [Danio rerio]	Danio rerio	7		10	0.895365	0.83559			0.912011	0.850377	0.903688	0.484604	0.847227	0.754651			0.855067	0.932385	0.851147	0.481597	0.387258	0.250598			0.855067	0.902864	0.621162	0.219037	XI
701	8.92	9.87	13.3	5.876	3.041	gi|528515186	PREDICTED: receptor-type tyrosine-protein phosphatase S isoform X1 [Danio rerio]	Danio rerio			5					0.824138	0.649149	0.824138						0.92045	0.830579	0.92045						0.831764	0.631135	0.831764		XI
702	6.78	10.35	25.67	16.12	13.88	gi|82187712	RecName: Full=Protein kinase C beta type; Short=PKC-B; Short=PKC-beta	DANRE	12		14	0.990832	0.998474			0.855067	0.56954	0.922949	0.419501	0.928966	0.897468			0.972747	0.9634	0.950857	0.547253	1.11686	0.817014			0.870964	0.325665	0.993913	0.246801	XI
703	4.87	8.63	18.37	1.67	0.6866	gi|528497065	PREDICTED: dystonin [Danio rerio]	Danio rerio		4	3			1.0666	0.784171	0.420727	0.0532687	0.743661	0.0580818			0.444631	0.318243	0.666807	0.155066	0.555719	0.0665609			1.07647	0.724745	1.01859	0.99135	1.04753	0.48801	XI
704	6.77	6.91	51.47	29.71	17.06	gi|67972636	heterogeneous nuclear ribonucleoprotein A/B [Danio rerio]	Danio rerio	6	8	13	1.05682	0.899305			0.704693	0.525595	0.880756	0.370532	1.24738	0.659744			2.03236	0.0252381	1.63987	0.0269808	0.194089	0.149951			1.30617	0.0316732	0.75013	0.00918543	IX
705	6.77	6.8	12.28	4.95	4.95	gi|82178735	RecName: Full=60S ribosomal export protein NMD3	DANRE	4	1	3	0.954993	1	1.49969	0.606663	0.972747	1	1.14247	0.523658	1.09648	1	1.70608	0.497324	1.00925	1	1.2706	0.474725	4.28548	1	0.0847227	0.0630229	1.61436	1	1.99486	0.138449	XI
706	6.75	14.13	46.98	27.03	23.88	gi|41351135	Creatine kinase, muscle a [Danio rerio]	Danio rerio	34			1.2942	0.616659					1.2942		1.33045	0.592659					1.33045		1.21339	0.693545					1.21339		XI
707	4.85	4.91	21.99	6.457	4.363	gi|528481633	PREDICTED: sterol 26-hydroxylase, mitochondrial [Danio rerio]	Danio rerio		2	4			1.0666	0.879617			1.0666				1.21339	0.691269			1.21339				1.35519	0.575027			1.35519		XI
708	6.75	6.85	16.44	9.703	9.703	gi|528491550	PREDICTED: peptidyl-glycine alpha-amidating monooxygenase A isoform X1 [Danio rerio]	Danio rerio	5		8	0.625173	0.367488			0.765597	0.455221	0.695385	0.174579	0.346737	0.176492			1.03753	0.927086	0.692132	0.171661	0.428549	0.21602			1.02802	0.951574	0.728282	0.203931	XI
709	6.75	6.75	20	17.19	12.98	gi|218526580	RecName: Full=Malectin; Flags: Precursor	DANRE	5			7.44732	0.0243466					7.44732		1.8197	0.917276					1.8197		9.81748	0.0218513					9.81748		XI
710	4.82	4.97	12.67	5.862	5.862	gi|317374851	RecName: Full=Large proline-rich protein BAG6; AltName: Full=BCL2-associated athanogene 6; AltName: Full=HLA-B-associated transcript 3	DANRE		3				0.436516	0.282743			0.436516				0.47863	0.315007			0.47863				0.448745	0.291293			0.448745		XI
711	6.73	6.91	17.3	9.17	8.131	gi|189526843	PREDICTED: neurofilament medium polypeptide isoform X2 [Danio rerio]	Danio rerio	11	11	14	0.787046	0.662121	0.724436	0.379972	1.20226	0.273207	0.904582	0.146674	1.65959	0.412745	0.529663	0.0917529	1.31826	0.176632	1.16917	0.0277579	0.809096	0.691886	0.549541	0.192258	1.05682	0.449057	0.805152	0.133573	XI
712	6.72	6.9	31	12.75	9.75	gi|82179976	RecName: Full=Diphosphomevalonate decarboxylase; AltName: Full=Mevalonate (diphospho)decarboxylase; Short=MDDase; AltName: Full=Mevalonate pyrophosphate decarboxylase	DANRE	5	1	6	1.09648	0.896215	0.972747	0.966922	1.27057	0.00188061	1.11327	0.00929196	1.13763	0.819651	1.02802	0.942077	1.19124	0.00199983	1.11896	0.00890372	1.08643	0.828372	1.08643	0.857491	1.09648	0.00281143	1.08978	0.0109096	XI
713	4.77	4.93	18.53	6.702	4.993	gi|292621555	PREDICTED: ARF GTPase-activating protein GIT1-like isoform X2 [Danio rerio]	Danio rerio		2				1.15878	0.40534			1.15878				1.07647	0.613169			1.07647				1.14815	0.435884			1.14815		XI
714	8.82	10.91	33.49	25.36	12.92	gi|47219197	unnamed protein product [Tetraodon nigroviridis]	Tetraodon nigroviridis			6					1.2942	0.546584	1.2942						1.33045	0.491388	1.33045						0.376704	0.388891	0.376704		XI
715	6.72	6.72	29.8	29.8	29.8	gi|62955301	ES1 protein homolog, mitochondrial [Danio rerio]	Danio rerio	4	2	5	0.698232	0.269979	0.937562	0.999027	1.11686	0.471175	0.917552	0.217979	0.704693	0.219855	1.1272	0.878567	1.36773	0.694158	1.06654	0.225386	0.140605	0.0506697	0.301995	0.713827	0.642688	0.760778	0.361763	0.0782871	XI
716	6.69	15.62	38.49	20.37	14.74	gi|63101968	LOC553451 protein, partial [Danio rerio]	Danio rerio	14																											XI
717	6.69	6.88	26.29	13.14	13.14	gi|55925442	3-oxoacid CoA transferase 1a [Danio rerio]	Danio rerio	6	2	5	0.912011	0.862849	1.04713	0.908029	1.01859	0.947221	0.992577	0.575557	1.21339	0.696426	1.09648	0.843743	1.14815	0.738498	1.15267	0.442667	0.787046	0.656075	1.19124	0.720926	0.963829	0.954418	0.980706	0.451818	XI
718	6.69	6.69	28.57	23.69	23.69	gi|51858926	Purine-rich element binding protein A [Danio rerio]	Danio rerio	4	4	8			1.95885	0.558499	0.809096	0.807616	1.38397	0.358865			1.72187	0.65918	1.75388	0.567971	1.73787	0.31531			2.01372	0.557366	0.428549	0.621255	1.22114	0.298381	XI
719	6.68	6.68	37.63	31.18	29.03	gi|528501164	PREDICTED: non-histone chromosomal protein HMG-14A [Danio rerio]	Danio rerio	6	6	6	4.36516	0.427644	3.59749	0.00184409	1.6293	0.522422	3.19732	0.00307043	1.47231	0.834015	4.83059	0.00173501	8.24138	0.192448	4.84809	0.00222632	0.233346	0.85395	2.26987	0.00267948	3.66438	0.284487	2.05586	0.00445508	IV
720	6.67	7.16	11.64	2.476	1.965	gi|410905113	PREDICTED: triple functional domain protein-like, partial [Takifugu rubripes]	Takifugu rubripes	3			0.717794	0.562045					0.717794		0.474242	0.309295					0.474242		1.24738	0.657045					1.24738		XI
721	6.64	64.31	53.27	47.12	42.91	gi|11067030	Na+/K+ ATPase alpha subunit isoform 6 [Danio rerio]	Danio rerio	111	72	114	5.59758	0.243631	0.824138	0.708039	0.946237	0.931711	2.45598	0.251968	4.52898	0.30241	0.672977	0.492624	0.855067	0.767509	2.01901	0.203966	4.65586	0.200543	0.758578	0.609585	0.963829	0.962077	2.12609	0.207632	XI
722	6.64	6.66	17.18	8.205	5.897	gi|205278398	beta-catenin [Carassius auratus]	Carassius auratus	8			0.870964	0.850694					0.870964		0.744732	0.826792					0.744732		0.12942	0.0485691					0.12942		XI
723	4.64	5.15	24.68	10.44	6.329	gi|38541244	Rplp0 protein [Danio rerio]	Danio rerio		2	7			0.954993	0.771071	0.937562	0.0529986	0.946277	0.057046			0.972747	0.830316	0.724436	0.128961	0.848592	0.123688			1.15878	0.223476	1.72187	0.1655	1.44032	0.0525517	XI
724	6.63	7.06	18.59	7.051	5.128	gi|528493583	PREDICTED: vitellogenin isoform X1 [Danio rerio]	Danio rerio	7	6		1.04713	0.610636	0.283139	0.219005			0.665134	0.147046	1.11686	0.223375	0.313329	0.211763			0.715096	0.0643018	1.08643	0.0621001	0.529663	0.963946			0.808045	0.0778498	XI
725	8.59	8.73	24.52	19.88	15.44	gi|528501979	PREDICTED: RNA-binding protein Nova-1 isoform X3 [Danio rerio]	Danio rerio			4					0.862979	0.60477	0.862979						1.20226	0.507699	1.20226						1.48594	0.345043	1.48594		XI
726	4.62	4.91	27.66	10.43	6.596	gi|62122857	protein RUFY3 [Danio rerio]	Danio rerio		2	4			1.95885	0.236545	1.20226	0.706985	1.58055	0.174536			0.452898	0.00260533	0.981748	0.92538	0.717323	0.00507139			1.00925	0.246891	0.801678	0.542891	0.905466	0.147303	XX
727	6.61	6.95	34.88	17.98	12.26	gi|70887615	H2A histone family, member Y-like [Danio rerio]	Danio rerio	6	5	12	0.990832	0.971365	0.325087	0.0103635	1.01859	0.952127	0.77817	0.0363665	1.14815	0.858684	1.97697	0.143876	1.30617	0.610013	1.4771	0.155865	0.376704	0.350551	0.855067	0.723809	0.660694	0.491162	0.630821	0.215328	XIV
728	6.59	6.59	33.33	33.33	22.07	gi|47085887	MARCKS-like 1a [Danio rerio]	Danio rerio	7	7	6	1.1272	0.295723	1.30617	0.815806	0.824138	0.620319	1.08584	0.241215	1.09648	0.357984	1.25892	0.750485	1.48594	0.412432	1.28045	0.199949	0.457088	0.181051	0.83946	0.929282	1.21339	0.651651	0.836646	0.198612	XI
729	6.53	17.63	60.41	51.43	42.86	gi|55295396	tryosine 3-monooxygenase/tryptophan 5-monooxygenase activation protein, zeta polypeptide [Danio rerio]	Danio rerio	19	20	25	0.879022	0.799964	1.19124	0.725416	1.19124	0.317211	1.08717	0.273477	0.809096	0.751547	0.862979	0.777665	1.24738	0.315812	0.973152	0.273919	6.25173	0.169972	0.448745	0.290798	1.27057	0.259523	2.65702	0.0451275	X
730	8.57	22.25	29.8	16.37	12.7	gi|308197507	Atp2b1a [Danio rerio]	Danio rerio			13					1.13763	0.572565	1.13763						0.847227	0.439	0.847227						0.963829	0.966373	0.963829		XI
731	6.51	12.83	40.12	25.05	23.83	gi|182890250	Zgc:153632 protein [Danio rerio]	Danio rerio	11	8	11					0.831764	0.729089	0.831764						0.672977	0.501055	0.672977						0.549541	0.373356	0.549541		XI
732	4.56	4.71	28.8	15.21	13.59	gi|528503516	PREDICTED: uridine phosphorylase 1 isoform X1 [Danio rerio]	Danio rerio		3	2			0.946237	0.921152	1.08643	0.846807	1.01633	0.513793			0.946237	0.927925	1.1272	0.786797	1.03672	0.492971			0.946237	0.932306	0.879022	0.802939	0.91263	0.500778	XI
733	4.56	4.58	28.38	16.18	11.94	gi|73921740	RecName: Full=Prostaglandin E synthase 2; AltName: Full=Microsomal prostaglandin E synthase 2; Short=mPGES-2	DANRE		3				1.0666	0.831275			1.0666				0.990832	0.999441			0.990832				0.937562	0.86541			0.937562		XI
734	6.51	6.68	50.44	37.17	16.81	gi|141796234	Gstr1 protein [Danio rerio]	Danio rerio	3	4	7	0.724436	0.619769	0.879022	0.440306	0.887156	0.558266	0.830205	0.243865	0.954993	0.983343	0.855067	0.384486	0.879022	0.554845	0.896361	0.295527	1.22462	0.949582	0.954993	0.853083	0.928966	0.963171	1.03619	0.588734	XI
735	6.5	6.5	21.29	13.75	10.51	gi|165993231	bsg [Danio rerio]	Danio rerio	3		5	0.92045	0.883061			1.03753	0.893067	0.978989	0.517294	1.03753	0.979893			0.990832	0.852779	1.01418	0.536029	0.169044	0.140119			0.625173	0.0420158	0.397108	0.0110698	XII
736	4.52	4.57	44.04	17.43	16.51	gi|8698675	parvalbumin [Danio rerio]	Danio rerio		3	5			1.43219	0.516983	4.40555	0.0808001	2.91887	0.0580824			1.21339	0.70089	0.591562	0.975633	0.902475	0.472918			2.55859	0.249916	0.118032	0.649512	1.33831	0.170621	XI
737	4.51	4.51	28.57	12.76	9.184	gi|51316244	RecName: Full=60S ribosomal protein L19	DANRE		3	10					0.642688	0.259309	0.642688						0.359749	0.113903	0.359749						1.07647	0.728433	1.07647		XI
738	6.47	6.75	23	15.33	11.24	gi|55166907	GAD67 [Danio rerio]	Danio rerio	6		8	1.02802	0.93964			1.07647	0.862083	1.05224	0.525914	1.19124	0.713858			1.11686	0.813814	1.15405	0.425455	1.58489	0.439514			0.990832	0.99456	1.28786	0.35121	XI
739	4.49	4.49	51.81	34.94	22.89	gi|82177398	RecName: Full=40S ribosomal protein S21	ICTPU		5				0.879022	0.795573			0.879022				0.937562	0.814736			0.937562				1.15878	0.853136			1.15878		XI
740	6.47	6.72	26.38	12.1	10.06	gi|375298754	heterogeneous nuclear ribonucleoprotein M [Danio rerio]	Danio rerio	4	3		1	0.863203	0.862979	0.429458			0.931489	0.313123	1.01859	0.813688	0.57544	0.0955028			0.797015	0.095992	0.879022	0.448541	0.937562	0.712237			0.908292	0.281722	XI
741	6.47	6.54	26.79	15.09	12.08	gi|62202562	Ribosomal protein L6 [Danio rerio]	Danio rerio	6	3	9	1.08643	0.929281	1.08643	0.833274	1.0666	0.716681	1.07982	0.501421	1.43219	0.545137	1.02802	0.957004	1.1695	0.656832	1.2099	0.390344	1.31826	0.595193	0.816582	0.622018	0.895365	0.786731	1.01007	0.356829	XI
742	6.46	6.66	15.46	8.391	7.823	gi|122114606	eukaryotic translation initiation factor 4 gamma 1 [Danio rerio]	Danio rerio	9	8		0.809096	0.69643	0.704693	0.047537			0.756894	0.0479571	1.23595	0.67787	0.57544	0.0417595			0.905693	0.0421139	0.0233346	0.0661175	1.28233	0.594391			0.652833	0.0552438	XIV
743	6.45	6.55	26.53	13.44	12.41	gi|6065833	lamin B1 protein [Danio rerio]	Danio rerio	6			1.0666	0.838826					1.0666		0.981748	0.984276					0.981748		0.49204	0.368999					0.49204		XI
744	8.41	9.04	33.74	28.05	14.23	gi|499022284	PREDICTED: 60S ribosomal protein L17-like isoform X1 [Maylandia zebra]	Maylandia zebra			7					1.15878	0.596583	1.15878						1.34276	0.434033	1.34276						0.794328	0.398581	0.794328		XI
745	4.48	4.83	37.41	18.03	9.524	gi|40254675	lamin-B1 [Danio rerio]	Danio rerio		4	7			1.11686	0.833151	0.92045	0.654635	1.01866	0.408037			1.19124	0.758299	0.887156	0.520241	1.0392	0.327082			1.19124	0.741472	0.862979	0.457373	1.02711	0.293997	XI
746	4.48	4.48	65.22	46.96	23.48	gi|213626121	Macrophage migration inhibitory factor [Danio rerio]	Danio rerio		3				1.48594	0.491515			1.48594				1.55597	0.452446			1.55597				1.21339	0.69419			1.21339		XI
747	6.44	6.58	11.79	3.821	3.252	gi|47087305	cullin-associated NEDD8-dissociated protein 1 [Danio rerio]	Danio rerio	3	3	4	1	0.969765	2.60615	0.42088	1.01859	0.979517	1.54158	0.424032	1.04713	0.841717	2.46604	0.416807	1.02802	0.901549	1.51373	0.37357	0.529663	0.114757	1.36773	0.251498	0.990832	0.97896	0.962741	0.0797622	XI
748	6.44	6.53	27.39	13.56	13.56	gi|41055754	sarcolemma associated protein b [Danio rerio]	Danio rerio	6			0.83946	0.542255					0.83946		1.49969	0.257345					1.49969		0.10666	0.00418785					0.10666		XI
749	6.43	6.53	26.56	22.4	15.01	gi|148921657	Dync1li1 protein [Danio rerio]	Danio rerio	5			0.660694	0.194464					0.660694		0.816582	0.609587					0.816582		0.912011	0.870089					0.912011		XI
750	4.46	4.74	14.91	2.833	1.176	gi|190338532	Laminin, alpha 4 [Danio rerio]	Danio rerio		2				0.847227	0.530184			0.847227				0.83946	0.496775			0.83946				1.11686	0.63798			1.11686		XI
751	6.43	6.49	20.08	12.65	9.839	gi|528499756	PREDICTED: C-terminal binding protein 1 isoform X1 [Danio rerio]	Danio rerio	4			1.22462	0.887779					1.22462		0.972747	0.661895					0.972747		1.00925	0.797123					1.00925		XI
752	4.45	4.63	18.6	3.774	2.965	gi|528486197	PREDICTED: protocadherin-7 isoform X2 [Danio rerio]	Danio rerio		3				1.13763	0.812868			1.13763				0.937562	0.92315			0.937562				1.08643	0.881173			1.08643		XI
753	6.43	6.43	19.37	13.86	12.19	gi|71534262	ubiquilin-4 [Danio rerio]	Danio rerio	7		10					0.772681	0.634606	0.772681						0.787046	0.65754	0.787046						0.765597	0.625231	0.765597		XI
754	4.44	4.69	15.37	4.755	4.204	gi|542179259	PREDICTED: collagen, type I, alpha 1 isoform X1 [Oreochromis niloticus]	Oreochromis niloticus		7				0.83946	0.539021			0.83946				0.887156	0.688722			0.887156				1.22462	0.368906			1.22462		XI
755	6.42	6.48	20.7	15.53	15.53	gi|262399366	poliovirus receptor-related 1b [Danio rerio]	Danio rerio	7	3	6	0.990832	0.999406	0.847227	0.759803			0.91903	0.50527	0.895365	0.832957	0.847227	0.752413			0.871296	0.447098	1.23595	0.672889	0.895365	0.833219			1.06566	0.415582	XI
756	6.41	6.46	21.16	11.8	11.8	gi|528517489	PREDICTED: glucose-6-phosphate 1-dehydrogenase isoform X1 [Danio rerio]	Danio rerio	4			1.1695	0.789604					1.1695		0.77983	0.749957					0.77983		0.293765	0.0457742					0.293765		XI
757	6.4	6.52	12.89	3.75	3.75	gi|528488318	PREDICTED: IQ motif and SEC7 domain-containing protein 2 isoform X3 [Danio rerio]	Danio rerio	4		4	1.04713	0.911633					1.04713		1.01859	0.960184					1.01859		1.43219	0.522991					1.43219		XI
758	4.39	7.35	44.34	24.53	18.87	gi|197247235	Zgc:110380 protein [Danio rerio]	Danio rerio		8	5			1.20226	0.687029			1.20226				0.92045	0.868074			0.92045				0.963829	0.953937			0.963829		XI
759	6.4	6.52	24.46	16.74	13.09	gi|54261767	succinyl-CoA ligase [ADP-forming] subunit beta, mitochondrial [Danio rerio]	ADP-forming	4	4	7	1.09648	0.928962	0.990832	0.995109			1.04365	0.569646	1.39316	0.539811	0.912011	0.870266			1.15258	0.368986	0.981748	0.989354	1.1695	0.746245			1.07562	0.496451	XI
760	6.39	6.48	25.55	15.29	11.67	gi|28839578	Dkc1 protein [Danio rerio]	Danio rerio	5	4				0.862979	0.788351			0.862979				0.928966	0.896708			0.928966				1.1272	0.801217			1.1272		XI
761	6.38	6.38	32.05	16.03	7.901	gi|66910399	Sept7a protein [Danio rerio]	Danio rerio	5			1.10662	0.825046					1.10662		1.0666	0.879958					1.0666		0.554626	0.376217					0.554626		XI
762	6.38	6.38	28.52	12.01	7.129	gi|41053686	T-complex protein 1 subunit delta [Danio rerio]	Danio rerio	3		7	1.02802	0.728626			0.937562	0.761619	0.982789	0.412761	0.981748	0.661535			0.870964	0.624631	0.926356	0.337812	1.02802	0.826091			0.862979	0.496818	0.945497	0.336221	XI
763	6.37	6.48	23.31	14.53	14.53	gi|66910408	Apex1 protein [Danio rerio]	Danio rerio	5	2		0.77983	0.390798	1.15878	0.762025			0.969304	0.267842	0.570164	0.116255	1.36773	0.561225			0.968947	0.0834471	0.496592	0.0719517	1.04713	0.909466			0.771861	0.0836448	XI
764	4.37	4.69	14.9	2.733	1.623	gi|551499094	PREDICTED: pre-mRNA-processing-splicing factor 8-like [Xiphophorus maculatus]	Xiphophorus maculatus		3	3			1.10662	0.635783	0.895365	0.783606	1.00099	0.383995			1.1695	0.481519	0.928966	0.827447	1.04923	0.329355			1.1272	0.706917	0.887156	0.76206	1.00718	0.40469	XI
765	6.36	6.54	12.04	2.779	2.779	gi|528480567	PREDICTED: acetyl-Coenzyme A carboxylase alpha isoform X4 [Danio rerio]	Danio rerio	4			0.887156	0.769359					0.887156		1.02802	0.919721					1.02802		1	0.983366					1		XI
766	4.34	5.1	19.82	3.544	2.436	gi|528485679	PREDICTED: protein scribble homolog isoform X9 [Danio rerio]	Danio rerio		2	2			1.61436	0.432837	1.28233	0.631753	1.44835	0.251771			2.12814	0.300264	0.887156	0.817913	1.50765	0.23272			2.35505	0.270272	2.99226	0.217473	2.67366	0.0767084	XI
767	6.36	6.47	15.81	8.571	4.952	gi|81097694	Sb:cb283 protein, partial [Danio rerio]	Danio rerio	4	3	5	2.51189	0.0018013	0.972747	0.671893	1.01859	0.463304	1.50107	0.00394732	1.61436	0.246108	1.08643	0.436174	0.937562	0.90908	1.21278	0.184376	0.691831	0.52304	0.895365	0.795062	0.92045	0.509528	0.835882	0.29727	II
768	4.34	4.38	17.93	8.854	7.264	gi|68052060	RecName: Full=Disks large homolog 2; AltName: Full=Postsynaptic density protein 93; Short=PSD-93	DANRE		4				1.05682	0.832953			1.05682				1.03753	0.866506			1.03753				0.855067	0.682246			0.855067		XI
769	6.36	6.36	35.82	32.27	24.47	gi|57526522	inositol monophosphatase 1 [Danio rerio]	Danio rerio	4		4	1.59956	0.17091			0.879022	0.814369	1.23929	0.15165	1.25892	0.344983			1.03753	0.919159	1.14823	0.28022	1.78649	0.155809			1.08643	0.848602	1.43646	0.145759	XI
770	6.35	7.87	10.67	0.9882	0.4826	gi|528505625	PREDICTED: nesprin-1 isoform X3 [Danio rerio]	Danio rerio	3		4	0.229087	0.0106608			1.30617	0.252792	0.767629	0.00559385	2.05116	0.209354			1.10662	0.417484	1.57889	0.105397	1.80302	0.282591			1.1272	0.3584	1.46511	0.118401	XIV
771	6.35	6.54	16.15	7.684	4.454	gi|576886543	26S proteasome non-ATPase regulatory subunit 2 [Ictalurus punctatus]	Ictalurus punctatus	3			0.887156	0.685174					0.887156		0.679204	0.253318					0.679204		0.903649	0.588056					0.903649		XI
772	4.33	4.42	33.74	23.17	23.17	gi|161611958	VAMP (vesicle-associated membrane protein)-associated protein A, like [Danio rerio]	Danio rerio		4				1.99526	0.288859			1.99526				3.25087	0.173429			3.25087				0.343558	0.0674852			0.343558		XI
773	6.34	6.38	16.94	7.132	5.944	gi|528523537	PREDICTED: complement factor I [Danio rerio]	Danio rerio	3		1	0.483059	0.250794			2.1677	0.884229	1.32538	0.215797	0.383707	0.114332			36.6438	0.209494	18.5137	0.0366344	0.0369828	0.00543158			33.7287	0.272767	16.8829	0.00329681	VII
774	4.32	5.68	22.37	6.015	3.634	gi|529250115	A-kinase anchor protein 12 isoform 1 [Danio rerio]	Danio rerio		2	2			1.14815	0.380236	0.824138	0.85774	0.986146	0.285923			0.963829	0.532234	0.559758	0.762755	0.761793	0.333681			1.11686	0.730191	1.7378	0.633614	1.42733	0.36516	XI
775	6.33	6.35	16.12	8.155	7.961	gi|148922935	STE20/SPS1-related proline-alanine-rich protein kinase [Danio rerio]	Danio rerio	3	2	10	0.887156	0.769098	0.963829	0.941203	0.751623	0.178409	0.867536	0.220182	0.963829	0.907391	0.981748	0.966539	0.831764	0.383972	0.92578	0.386656	0.946237	0.890248	1.31826	0.56201	0.912011	0.75926	1.05883	0.412667	XI
776	6.32	6.56	20.17	4.989	4.989	gi|584022771	PREDICTED: peripheral plasma membrane protein CASK-like isoform X4 [Neolamprologus brichardi]	Neolamprologus brichardi	4			0.758578	0.382027					0.758578		0.679204	0.25243					0.679204		0.608135	0.188175					0.608135		XI
777	4.32	4.93	13.45	3.877	2.057	gi|542194301	PREDICTED: misshapen-like kinase 1-like [Oreochromis niloticus]	Oreochromis niloticus		2				1.04713	0.929282			1.04713				1	0.949737			1				0.870964	0.619216			0.870964		XI
778	6.32	6.32	81.08	81.08	75.68	gi|62955103	synuclein, gamma a [Danio rerio]	Danio rerio	12	3	14	2.85759	0.310482	14.0605	0.709359	1.21339	0.784234	6.04382	0.263209	4.65586	0.13575	13.8038	0.642959	1.11686	0.824878	6.52552	0.151241	0.0380189	0.026246	5.19996	0.614124	0.751623	0.921929	1.99653	0.0502662	XI
779	4.32	4.49	25.43	17.87	15.81	gi|52218912	enoyl-CoA hydratase, mitochondrial [Danio rerio]	Danio rerio		3	2			0.903649	0.859639	1.03753	0.926015	0.970589	0.520291			0.895365	0.842607	0.963829	0.952581	0.929597	0.522954			1.04713	0.907262	1.10662	0.826591	1.07688	0.501343	XI
780	6.31	6.31	28.37	16.28	7.907	gi|223672263	40S ribosomal protein S14 [Salmo salar]	Salmo salar	8			1.58489	1					1.58489		0.496592	1					0.496592		7.11213	0.0153055					7.11213		XI
781	4.31	4.58	19.38	6.424	3.105	gi|49902652	Methylenetetrahydrofolate dehydrogenase (NADP+ dependent) [Danio rerio]	Danio rerio		2	4			1.03753	0.929284	2.39883	0.30743	1.71818	0.259916			0.887156	0.820374	0.963829	0.830061	0.925492	0.471658			1.02802	0.945627	2.99226	0.19951	2.01014	0.191214	XI
782	6.3	7.74	18.57	4.322	3.045	gi|528503555	PREDICTED: myosin-10 isoform X4 [Danio rerio]	Danio rerio	4		3	1.00925	0.961484			1.01859	0.983737	1.01392	0.577432	0.870964	0.651665			0.990832	0.882325	0.930898	0.422569	1.05682	0.844261			0.887156	0.902798	0.971987	0.50645	XI
783	6.3	6.36	67.82	50.57	50.57	gi|528492856	PREDICTED: non-histone chromosomal protein HMG-17 [Danio rerio]	Danio rerio	7		2	1.51356	0.339234			0.809096	0.0055734	1.16133	0.00409197	1.20226	0.557536			0.83946	0.0715194	1.02086	0.0559073	1.04713	0.980149			0.887156	0.301881	0.967143	0.2666	XI
784	4.3	4.46	12.27	2.181	1.927	gi|71679869	Nup205 protein [Danio rerio]	Danio rerio		4				1.11686	0.81117			1.11686				1.43219	0.520795			1.43219				0.912011	0.860261			0.912011		XI
785	6.3	6.3	27.47	24.73	20.33	gi|94732615	novel protein similar to vertebrate ADP-ribosylation factor-like 3 (ARL3) [Danio rerio]	Danio rerio	3		1	0.912011	0.451187			0.672977	0.574107	0.792494	0.242005	1.01859	0.828594			1.07647	0.912784	1.04753	0.504012	0.847227	0.432822			0.946237	0.831116	0.896732	0.30655	XI
786	6.29	6.41	24.36	15.45	13.86	gi|528513963	PREDICTED: protein phosphatase 3, catalytic subunit, alpha isozyme isoform X1 [Danio rerio]	Danio rerio	6			0.937562	0.915752					0.937562		0.92045	0.87497					0.92045		0.432514	0.280722					0.432514		XI
787	6.28	6.39	9.626	4.706	4.706	gi|221139884	gamma-aminobutyric acid type B receptor subunit 2 precursor [Danio rerio]	Danio rerio	4	3		0.912011	0.686954	1.28233	0.819401			1.09717	0.416675	0.928966	0.803605	1.23595	0.738463			1.08246	0.431444	0.937562	0.711552	1.6293	0.471662			1.28343	0.291822	XI
788	4.29	6.16	25.49	9.368	9.368	gi|528517161	PREDICTED: synapsin-2 isoform X1 [Danio rerio]	Danio rerio		4																										XI
789	6.28	6.36	30.15	14.65	14.65	gi|41053347	trifunctional enzyme subunit beta, mitochondrial [Danio rerio]	Danio rerio	5	7																										XI
790	6.28	6.28	43.83	37.04	32.72	gi|66773128	peroxiredoxin-5, mitochondrial [Danio rerio]	Danio rerio	7	4	5	0.972747	0.900642	0.855067	0.555407	1.05682	0.864904	0.961544	0.441976	1.00925	0.926503	0.717794	0.334086	1.25892	0.456873	0.995324	0.23295	1.1272	0.948537	0.946237	0.81137	1.05682	0.781153	1.04342	0.521373	XI
791	6.27	6.35	25.14	15.23	11.56	gi|55742599	phosphoacetylglucosamine mutase [Danio rerio]	Danio rerio	6	8	9			1.22462	0.520987	0.990832	0.965899	1.10772	0.386602			1.33045	0.39498	1.07647	0.57774	1.20346	0.220428			1.19124	0.56644	0.903649	0.312324	1.04745	0.182149	XI
792	4.28	4.28	17.91	5.141	5.141	gi|147906978	NADP-dependent malic enzyme, mitochondrial [Danio rerio]	Danio rerio		2	2			1.23595	0.676398	1.02802	0.918351	1.13198	0.444517			1.34276	0.582819	1.03753	0.880573	1.19015	0.391757			1.22462	0.677005	0.981748	0.896659	1.10318	0.437898	XI
793	6.27	6.27	79.63	79.63	44.44	gi|528488763	PREDICTED: FK506 binding protein 1A, 12kDa isoform X1 [Danio rerio]	Danio rerio	6	5		1.11686	0.420396					1.11686		1.1272	0.523183					1.1272		1.09648	0.266682					1.09648		XI
794	6.26	9.56	23.72	6.902	4.55	gi|499024480	PREDICTED: myosin-9-like isoform X2 [Maylandia zebra]	Maylandia zebra	13			0.831764	0.736554					0.831764		0.954993	0.943599					0.954993		1.39316	0.543109					1.39316		XI
795	8.06	8.2	28.18	23.41	20.91	gi|41944548	Glycogen synthase kinase 3 alpha [Danio rerio]	Danio rerio			5					1.0666	0.890515	1.0666						1.15878	0.772377	1.15878						1.01859	0.959194	1.01859		XI
796	6.25	17.67	75.51	61.63	49.8	gi|42542724	Tyrosine 3-monooxygenase/tryptophan 5-monooxygenase activation protein, theta polypeptide a [Danio rerio]	Danio rerio	18	18	16	1.03753	0.732339	1.33045	0.637792	0.870964	0.9121	1.07965	0.438435	1.07647	0.607341	0.847227	0.695409	0.83946	0.873471	0.921051	0.40624	1.22462	0.331397	0.263027	0.151877	0.946237	0.941182	0.811293	0.114185	XI
797	4.26	4.61	15.56	5.137	4.703	gi|7770273	double-stranded RNA-specific editase [Danio rerio]	Danio rerio		3	4			1.41906	0.526714	1.02802	0.944426	1.22354	0.383599			1.51356	0.474232	1.10662	0.81957	1.31009	0.323693			1.40605	0.539094	0.737904	0.581998	1.07198	0.278097	XI
798	6.25	7.75	21.57	9.255	4.392	gi|528497469	PREDICTED: LOW QUALITY PROTEIN: dynactin subunit 1 [Danio rerio]	Danio rerio	4	2	4	0.912011	0.492878	1.02802	0.93842	0.794328	0.573345	0.911452	0.338437	1.01859	0.807294	1.13763	0.782938	0.731139	0.455732	0.962452	0.354617	1.11686	0.441458	0.824138	0.722283	0.765597	0.505	0.902199	0.252257	XI
799	4.25	4.69	14.67	1.659	1.301	gi|528510451	PREDICTED: triple functional domain protein isoform X1 [Danio rerio]	Danio rerio		3				1.1695	0.778986			1.1695				1.28233	0.676368			1.28233				1.22462	0.760515			1.22462		XI
800	8.04	8.49	10.54	4.087	3.001	gi|528520064	PREDICTED: disco-interacting protein 2 homolog C isoform X1 [Danio rerio]	Danio rerio			4					0.218776	0.0603476	0.218776						0.954993	0.935331	0.954993						0.847227	0.74509	0.847227		XI
801	6.25	6.25	29.91	23.08	23.08	gi|41053331	60S ribosomal protein L30 [Danio rerio]	Danio rerio	7	3	6	1.14815	0.837332	0.642688	0.873584	0.847227	0.776737	0.879356	0.507247	0.862979	0.931933	0.648634	0.978481	0.887156	0.856552	0.79959	0.589016	0.972747	0.816863	0.444631	0.633708	0.912011	0.872543	0.776463	0.451948	XI
802	6.24	6.28	16	8.762	8.762	gi|62955353	probable aminopeptidase NPEPL1 [Danio rerio]	Danio rerio	6	4	9	1.09648	0.981983	0.879022	0.817091	1.00925	0.847681	0.994918	0.552854	1.40605	0.583436	1.23595	0.677763	1.02802	0.754797	1.22334	0.361736	0.724436	0.261715	0.83946	0.740558	0.870964	0.7295	0.81162	0.232921	XI
803	6.24	6.24	22.94	17.35	11.76	gi|61806564	guanine nucleotide-binding protein G(I)/G(S)/G(T) subunit beta-2 [Danio rerio]	Danio rerio	5		5	0.912011	0.055269			0.724436	0.57497	0.818223	0.0463584	0.981748	0.457308			0.824138	0.71592	0.902943	0.286707	1.1695	0.160063			0.698232	0.531431	0.933866	0.103152	XI
804	8.03	8.17	27.44	12.02	6.576	gi|41053742	glutaryl-Coenzyme A dehydrogenase [Danio rerio]	Danio rerio			5					0.963829	0.951222	0.963829						0.816582	0.704672	0.816582						1.19124	0.714646	1.19124		XI
805	6.23	6.51	18.35	11.01	11.01	gi|528507887	PREDICTED: copine-2 isoform X1 [Danio rerio]	Danio rerio	4	2	4	1.04713	0.917957	0.57544	0.399719	0.847227	0.647534	0.823265	0.317784	0.954993	0.939543	0.524808	0.350711	0.946237	0.884658	0.808679	0.356992	1.00925	0.967501	0.564937	0.387232	0.895365	0.758471	0.823185	0.351919	XI
806	4.22	4.46	40.89	25.62	14.78	gi|528496246	PREDICTED: chromobox protein homolog 1 isoform X1 [Danio rerio]	Danio rerio		2				1.08643	0.849967			1.08643				0.787046	0.665059			0.787046				0.625173	0.447669			0.625173		XI
807	6.23	6.33	29.72	17.76	12.52	gi|42627881	T-complex protein 1 subunit beta [Danio rerio]	Danio rerio	4	1	7	0.83946	0.295802	0.92045	0.887523	1.04713	0.573261	0.93568	0.24205	0.972747	0.849671	0.92045	0.878844	0.954993	0.570289	0.949396	0.438342	1.0666	0.536916	0.685488	0.528645	0.92045	0.664852	0.890845	0.277568	XI
808	6.21	10.56	59.68	49.6	40.32	gi|300658858	unnamed protein product [Danio rerio]	Danio rerio	12			0.946237	0.785292					0.946237		1.13763	0.97315					1.13763		1.09648	0.793515					1.09648		XI
809	4.21	4.56	18.29	2.529	1.654	gi|187960123	Golgin subfamily A member 2 [Danio rerio]	Danio rerio		2				4.44631	0.0531872			4.44631				3.43558	0.0666166			3.43558				4.61318	0.0457692			4.61318		XI
810	6.21	6.5	28.13	14.49	9.943	gi|47086051	KH domain containing, RNA binding, signal transduction associated 1b [Danio rerio]	Danio rerio	3		1	1.03753	0.93432			0.912011	0.876933	0.974769	0.52961	0.972747	0.896145			1	0.986033	0.986374	0.55448	0.474242	0.116935			0.879022	0.861184	0.676632	0.117869	XI
811	4.21	4.49	16.49	7.759	4.418	gi|528482645	PREDICTED: SH3-containing GRB2-like protein 3-interacting protein 1-like [Danio rerio]	Danio rerio		2	3			1.31826	0.598748	0.831764	0.564294	1.07501	0.293219			1.13763	0.790563	0.824138	0.759123	0.980883	0.434632			1.08643	0.857365	1.14815	0.608185	1.11729	0.395961	XI
812	6.2	8.46	37.09	15.23	15.23	gi|528524605	heterogeneous nuclear ribonucleoprotein A0, like [Danio rerio]	Danio rerio	7	8	6	0.636796	0.461645			0.855067	0.765496	0.745931	0.302719	0.963829	0.949765			1.67494	0.408508	1.31939	0.323298	1.10662	0.820237			1.07647	0.862069	1.09154	0.483105	XI
813	6.19	6.53	10.94	2.766	2.128	gi|584014645	PREDICTED: pre-mRNA-processing-splicing factor 8-like [Neolamprologus brichardi]	Neolamprologus brichardi	4			0.981748	0.978505					0.981748		0.946237	0.816537					0.946237		0.164437	0.00492443					0.164437		XI
814	4.21	4.37	23.75	8.782	8.782	gi|82228763	RecName: Full=Acyl-CoA-binding domain-containing protein 5A	DANRE		3				0.862979	0.277286			0.862979				0.981748	0.40917			0.981748				0.346737	0.0335578			0.346737		XI
815	8	8.09	19.91	10.29	10.29	gi|66911855	Ppp4r2b protein [Danio rerio]	Danio rerio			4					0.704693	0.547201	0.704693						0.691831	0.529199	0.691831						1.13763	0.780827	1.13763		XI
816	6.18	6.39	22.24	9.973	9.03	gi|528496159	PREDICTED: protein kinase C epsilon type isoform X5 [Danio rerio]	Danio rerio	4			1.87068	0.339977					1.87068		1.41906	0.51454					1.41906		0.144544	0.0651855					0.144544		XI
817	6.18	6.34	12.02	6.578	4.522	gi|169646399	116 kDa U5 small nuclear ribonucleoprotein component [Danio rerio]	Danio rerio	3			1	0.988					1		0.895365	0.841734					0.895365		1.44544	0.522996					1.44544		XI
818	6.15	6.33	13.8	6.623	6.623	gi|551487776	PREDICTED: catenin alpha-1-like [Xiphophorus maculatus]	Xiphophorus maculatus	4			1.11686	0.701945					1.11686		1.1695	0.595261					1.1695		1.28233	0.441233					1.28233		XI
819	7.97	8.95	34	21.09	15.63	gi|48597014	60S ribosomal protein L3 [Danio rerio]	Danio rerio			9					1.13763	0.783929	1.13763						1.13763	0.788547	1.13763						1.20226	0.70868	1.20226		XI
820	4.2	4.43	41.1	27.4	27.4	gi|313151219	UMP-CMP kinase [Danio rerio]	Danio rerio		4	2			0.636796	0.462252	0.954993	0.93813	0.795894	0.349286			0.685488	0.520394	0.954993	0.94516	0.82024	0.38068			0.483059	0.320884	0.963829	0.956855	0.723444	0.273808	XI
821	4.19	4.62	16.35	5.703	4.943	gi|117606252	dnaJ homolog subfamily C member 1 precursor [Danio rerio]	Danio rerio		2				0.57544	0.236889			0.57544				1.08643	0.730302			1.08643				0.855067	0.587652			0.855067		XI
822	6.15	6.31	26.32	20.76	17.54	gi|169146740	novel intermediate filament protein [Danio rerio]	Danio rerio	6		10	0.972747	0.903309			1.28233	0.201242	1.12754	0.18593	1.21339	0.455244			1.22462	0.251053	1.219	0.130157	1.08643	0.26696			1.14815	0.430156	1.11729	0.13064	XI
823	6.15	6.15	23.02	10.93	9.302	gi|45501169	Nucb2b protein [Danio rerio]	Danio rerio	13	10	13			1.01859	0.914258			1.01859				1.11686	0.623792			1.11686				1.0666	0.749855			1.0666		XI
824	4.17	4.29	18.81	6.148	6.148	gi|60552207	Si:dkey-38l12.3 protein [Danio rerio]	Danio rerio		3				1.14815	0.774459			1.14815				0.744732	0.594946			0.744732				1.03753	0.927774			1.03753		XI
825	6.14	6.48	20.36	8.108	6.126	gi|528474135	PREDICTED: ubiquitin carboxyl-terminal hydrolase 7 isoform X1 [Danio rerio]	Danio rerio	4	3	6	0.855067	0.568217	0.928966	0.893176	1.23595	0.523937	1.00666	0.338959	0.765597	0.306687	0.981748	0.978323	0.524808	0.441888	0.757384	0.223816	0.672977	0.144349	0.847227	0.677546	1.10662	0.863792	0.875609	0.167959	XI
826	4.17	4.22	16.39	5.259	3.856	gi|47223745	unnamed protein product [Tetraodon nigroviridis]	Tetraodon nigroviridis		4				1.39316	0.438147			1.39316				1.64437	0.237817			1.64437				0.937562	0.624111			0.937562		XI
827	6.13	47.09	76.92	61.27	56.76	gi|1703142	RecName: Full=Actin, alpha skeletal muscle B; AltName: Full=Alpha-actin-1 B; Flags: Precursor	TAKRU	97																											XI
828	4.17	4.22	14.53	6.319	5.529	gi|190339270	Protein phosphatase 1E (PP2C domain containing) [Danio rerio]	Danio rerio		2				1.25892	0.629349			1.25892				1.25892	0.604525			1.25892				0.772681	0.593024			0.772681		XI
829	7.89	8.05	16.24	8.439	8.439	gi|528481963	PREDICTED: aspartyl aminopeptidase isoform X1 [Danio rerio]	Danio rerio			4					1.01859	0.765164	1.01859						0.937562	0.707644	0.937562						1.15878	0.312672	1.15878		XI
830	6.13	6.15	38.93	21.72	21.72	gi|41152189	NADH dehydrogenase [ubiquinone] flavoprotein 2, mitochondrial [Danio rerio]	Danio rerio	4		5	0.937562	0.903608			0.928966	0.680682	0.933264	0.441668	0.937562	0.913358			0.847227	0.386506	0.892395	0.302495	1.01859	0.962265			0.963829	0.928349	0.99121	0.558124	XI
831	6.12	6.24	12.94	3.382	2.624	gi|528511841	PREDICTED: serine/threonine-protein kinase MRCK alpha isoform X4 [Danio rerio]	Danio rerio	3			0.937562	0.860821					0.937562		0.972747	0.973384					0.972747		1.18032	0.558447					1.18032		XI
832	6.12	6.15	16.85	5.493	2.634	gi|528467687	PREDICTED: protocadherin-7-like isoform X2 [Danio rerio]	Danio rerio	3	2	4	0.990832	0.0535188	0.57544	0.374348	0.847227	0.266514	0.8045	0.0233905	35.3183	0.0265568	0.698232	0.508617	1.02802	0.775761	12.3482	0.0388599	0.990832	0.0516264	0.496592	0.296452	0.972747	0.841685	0.820057	0.0452677	VIII
833	6.11	6.96	13.19	5.627	4.428	gi|542235461	PREDICTED: DNA damage-binding protein 1-like isoform X2 [Oreochromis niloticus]	Oreochromis niloticus	4			0.912011	0.79162					0.912011		0.847227	0.615695					0.847227		0.334195	0.247096					0.334195		XI
834	6.11	6.18	31.49	18.51	12.98	gi|528476693	PREDICTED: synaptotagmin Ia isoform X5 [Danio rerio]	Danio rerio	5		3	1	0.914065			1.35519	0.574156	1.17759	0.39768	1.1695	0.566103			1.59956	0.437203	1.38453	0.234052	0.946237	0.653112			1	0.98128	0.973119	0.453619	XI
835	7.75	7.8	31.28	23.87	13.58	gi|47086745	vesicle-associated membrane protein, associated protein B and C [Danio rerio]	Danio rerio			4					1.00925	0.967547	1.00925						1	0.989923	1						0.879022	0.741266	0.879022		XI
836	6.1	6.11	29.3	25.39	25.39	gi|542210253	PREDICTED: ADP-ribosylation factor 3-like isoform X1 [Oreochromis niloticus]	Oreochromis niloticus	8		8	2.29087	0.0883236			0.794328	0.9084	1.5426	0.0984684	2.24905	0.0921531			1.44544	0.537567	1.84725	0.0667692	1.92309	0.126755			1.22462	0.695535	1.57385	0.106123	XI
837	4.15	4.24	21.2	8.901	8.901	gi|82178393	RecName: Full=3-hydroxyisobutyryl-CoA hydrolase, mitochondrial; AltName: Full=3-hydroxyisobutyryl-coenzyme A hydrolase; Short=HIB-CoA hydrolase; Short=HIBYL-CoA-H; Flags: Precursor	DANRE		3	2																									XI
838	6.09	6.11	15.57	4.277	4.277	gi|528471151	PREDICTED: catenin delta-2 isoform X2 [Danio rerio]	Danio rerio	4			0.990832	0.999019					0.990832		1.00925	0.948909					1.00925		1.67494	0.22832					1.67494		XI
839	4.14	6	12.67	7.167	7.167	gi|55925271	sodium- and chloride-dependent GABA transporter 1 [Danio rerio]	Danio rerio		3				1.04713	0.914784			1.04713				1.24738	0.662497			1.24738				0.954993	0.939317			0.954993		XI
840	7.72	7.98	24.93	13.52	8.188	gi|39795310	Ceruloplasmin [Danio rerio]	Danio rerio			8					1.47231	0.330182	1.47231						1.97697	0.150892	1.97697						2.37684	0.102684	2.37684		XI
841	6.09	6.09	16.29	7.279	7.279	gi|41351169	P21/Cdc42/Rac1-activated kinase 1 [Danio rerio]	Danio rerio	4			0.954993	0.90111					0.954993		1.0666	0.784362					1.0666		1.1272	0.651247					1.1272		XI
842	4.14	4.37	17.11	4.167	4.167	gi|548461353	PREDICTED: GTP-binding protein 1-like isoform X2 [Pundamilia nyererei]	Pundamilia nyererei		2				0.912011	0.868652			0.912011				0.862979	0.786108			0.862979				1.00925	0.976201			1.00925		XI
843	6.08	9.61	25.22	9.632	8.983	gi|528498486	PREDICTED: alpha-actinin-1 isoform X1 [Danio rerio]	Danio rerio	8			1.30617	0.0234956					1.30617		0.981748	0.27922					0.981748		1.33045	0.0233707					1.33045		XI
844	7.69	7.96	28.76	17.63	8.163	gi|528470188	PREDICTED: non-specific lipid-transfer protein isoform X2 [Danio rerio]	Danio rerio			5					0.293765	0.234605	0.293765						0.363078	0.401919	0.363078						0.831764	0.350604	0.831764		XI
845	4.14	4.23	18.38	9.35	6.181	gi|46358337	glutamate--cysteine ligase catalytic subunit [Danio rerio]	Danio rerio		2	6			0.831764	0.735626	0.946237	0.837863	0.889	0.442269			0.847227	0.756294	1.0666	0.734149	0.956912	0.412907			0.717794	0.567035	0.981748	0.961404	0.849771	0.407907	XI
846	6.08	6.22	13.24	5.258	5.258	gi|319655743	receptor-type tyrosine-protein phosphatase N2 precursor [Danio rerio]	Danio rerio	3		3	0.679204	0.29862			0.83946	0.742158	0.759332	0.215699	0.591562	0.194558			0.937562	0.912832	0.764562	0.182684	0.660694	0.272247			0.870964	0.792613	0.765829	0.211458	XI
847	6.08	6.16	9.03	3.763	3.763	gi|528476172	PREDICTED: neuronal cell adhesion molecule isoform X4 [Danio rerio]	Danio rerio	6			0.981748	0.989524					0.981748		0.870964	0.794885					0.870964		0.879022	0.816985					0.879022		XI
848	6.08	6.11	49.55	38.74	22.52	gi|66773058	cytochrome b-c1 complex subunit 7 [Danio rerio]	Danio rerio	4	2	7	0.704693	0.543458	0.794328	0.670025	0.92045	0.922396	0.80649	0.386102	0.299226	0.200485	0.954993	0.942808	1.27057	0.615854	0.841598	0.206289	0.242103	0.173922	1.14815	0.772817	0.801678	0.732714	0.730645	0.185463	XI
849	7.64	7.74	33.86	25.95	25.95	gi|57164640	epsin, partial [Danio rerio]	Danio rerio			4																									XI
850	6.08	6.1	34.08	19.75	17.52	gi|326669196	PREDICTED: uncharacterized protein LOC569661 isoform 1 [Danio rerio]	Danio rerio	6																											XI
851	7.63	8.07	27.9	12.88	11.16	gi|528487696	PREDICTED: EF-hand domain-containing protein D2 isoform X1 [Danio rerio]	Danio rerio			4					1.27057	0.700641	1.27057						0.801678	0.962702	0.801678						0.879022	0.692151	0.879022		XI
852	6.07	16.46	45.76	36.83	32.14	gi|49255464	Gdi2 protein [Danio rerio]	Danio rerio	15	18	18	0.847227	0.761601	0.679204	0.629994	1.00925	0.841871	0.845228	0.426346	1.03753	0.923912	0.636796	0.573744	1.23595	0.996383	0.97009	0.48928	1.15878	0.758989	0.409261	0.322509	1.04713	0.847414	0.871722	0.293577	XI
853	4.12	4.23	18.34	6.27	5.329	gi|528490981	PREDICTED: uncharacterized threonine-rich GPI-anchored glycoprotein PJ4664.02-like isoform X2 [Danio rerio]	Danio rerio		2				99.0832	1			99.0832				99.0832	0.0132571			99.0832				99.0832	1			99.0832		XI
854	6.07	6.26	11.48	3.368	3.024	gi|528496024	PREDICTED: neurexin 1a isoform X8 [Danio rerio]	Danio rerio	3	2		1.09648	0.753615	1.22462	0.692272			1.16055	0.396098	1.25892	0.598835	1.20226	0.710651			1.23059	0.344774	1.27057	0.575813	1.45881	0.508777			1.36469	0.264691	XI
855	6.07	6.11	26.38	14.72	12.88	gi|82180550	RecName: Full=Glutaredoxin 3	DANRE	4	3	4	0.990832	0.993164	1.09648	0.825983	0.92045	0.882918	1.00259	0.569185	1.25892	0.566107	1.0666	0.868947	0.937562	0.9167	1.08769	0.451569	0.83946	0.694486	1.07647	0.859966	0.972747	0.962665	0.962891	0.510193	XI
856	4.11	4.42	21.56	7.092	3.83	gi|528483637	PREDICTED: pl10 isoform X3 [Danio rerio]	Danio rerio		2				1.44544	0.51119			1.44544				1.38038	0.552653			1.38038				1.09648	0.840178			1.09648		XI
857	7.58	7.58	45.67	37.8	37.8	gi|125825023	PREDICTED: cytochrome c oxidase subunit 5B, mitochondrial-like [Danio rerio]	Danio rerio			4					0.636796	0.419736	0.636796						0.92045	0.997229	0.92045						0.879022	0.81181	0.879022		XI
858	6.07	6.07	21.81	14.85	12.99	gi|47085769	fibrinogen gamma polypeptide precursor [Danio rerio]	Danio rerio	4	2	8	1.92309	0.438749	0.990832	0.877437	6.42688	0.182843	3.1136	0.149002	1.38038	0.468602	1.07647	0.495019	7.65597	0.169856	3.37094	0.100618	0.319154	0.691898	0.862979	0.00883837	5.86138	0.180759	2.34784	0.00682252	X
859	6.07	6.07	15.53	9.797	4.991	gi|528509194	PREDICTED: solute carrier family 2, facilitated glucose transporter member 3 isoform X2 [Danio rerio]	Danio rerio	3			1.77011	0.00204655					1.77011		1.72187	0.00178446					1.72187		2.24905	0.00171097					2.24905		XI
860	4.11	4.28	22.38	8.392	5.361	gi|528495047	PREDICTED: calcium activated nucleotidase 1b isoform X1 [Danio rerio]	Danio rerio		3				0.903649	0.320801			0.903649				0.903649	0.109818			0.903649				0.672977	0.0144129			0.672977		XI
861	4.11	4.26	18.4	7.079	5.792	gi|292620234	PREDICTED: poly(ADP-ribose) glycohydrolase-like [Danio rerio]	Danio rerio		2				0.731139	0.576436			0.731139				1.13763	0.779163			1.13763				1.0666	0.883444			1.0666		XI
862	7.55	7.98	34.98	28.9	14.45	gi|47086795	chymotrypsin B1 precursor [Danio rerio]	Danio rerio			7					0.717794	0.565844	0.717794						0.110662	0.122264	0.110662						0.390841	0.260883	0.390841		XI
863	6.06	6.34	11.57	2.574	2.574	gi|528492432	PREDICTED: neurobeachin a isoform X1 [Danio rerio]	Danio rerio	4	3	2	0.77983	0.27845	1.09648	0.71259	0.549541	0.373927	0.808616	0.15427	0.847227	0.649994	1.24738	0.487257	0.895365	0.844373	0.996658	0.340057	0.0465586	0.0022969	1	0.961547	0.870964	0.794343	0.639174	0.00984994	XII
864	6.06	6.12	15.62	9.32	9.32	gi|54400576	ethanolamine-phosphate cytidylyltransferase [Danio rerio]	Danio rerio	4	2	5	0.903649	0.0278717			0.83946	0.439515	0.871555	0.0207899	1.69044	0.0251886			0.946237	0.796347	1.31834	0.0315696	1.05682	0.219241			1.07647	0.824551	1.06664	0.18515	VIII
865	6.06	6.07	69.29	60.63	37.8	gi|41055752	beta-synuclein [Danio rerio]	Danio rerio	10	9	15	0.895365	0.869627	0.501187	0.294407	0.862979	0.789306	0.753177	0.289085	0.903649	0.779262	0.469894	0.272741	1.18032	0.732068	0.851288	0.247032	1.1695	0.707009	0.501187	0.361671	1.05682	0.894221	0.909168	0.310799	XI
866	6.05	6.48	12.32	2.143	1.9	gi|528499326	PREDICTED: transcriptional regulator ATRX isoform X1 [Danio rerio]	Danio rerio	3			1	0.981619					1		0.954993	0.90923					0.954993		0.895365	0.771426					0.895365		XI
867	4.1	4.2	19.31	12.15	8.723	gi|47086991	aminoacyl tRNA synthase complex-interacting multifunctional protein 2 [Danio rerio]	Danio rerio		3	3			1.05682	0.900967	0.92045	0.876482	0.988634	0.517719			1.08643	0.846575	0.92045	0.885471	1.00344	0.50121			0.831764	0.727	1.18032	0.728995	1.00604	0.400295	XI
868	6.05	6.05	22.12	10.6	10.6	gi|82658254	grpE protein homolog 1, mitochondrial [Danio rerio]	Danio rerio	5	4	6	1.01859	0.942611	1.05682	0.888132	0.963829	0.821209	1.01308	0.555626	1.24738	0.658093	0.83946	0.98496	0.870964	0.850398	0.985936	0.499755	0.654636	0.464967	0.167494	0.505143	1.00925	0.894174	0.610461	0.295728	XI
869	6.05	6.05	35.05	27.84	27.84	gi|50540124	protein transport protein Sec61 subunit beta [Danio rerio]	Danio rerio	4	6	3																									XI
870	6.04	6.37	12.41	3.262	3.262	gi|528516026	PREDICTED: calmodulin-regulated spectrin-associated protein 2 isoform X3 [Danio rerio]	Danio rerio	3	1	3	1.21339	0.216217	0.963829	0.948581	1.01859	0.96117	1.06527	0.284874	1.1695	0.23787	0.92045	0.875657	1.10662	0.826207	1.06552	0.26263	1.28233	0.205882	1.22462	0.68442	1.21339	0.690056	1.24011	0.18395	XI
871	4.09	4.25	17.34	5.997	5.997	gi|49333529	reticulon 1-a1 [Danio rerio]	Danio rerio		3	8			1.69044	0.238469	1.11686	0.980919	1.40365	0.224508			1.85353	0.257699	1.1272	0.669393	1.49036	0.178697			0.724436	0.242988	1.00925	0.951484	0.866845	0.222574	XI
872	6.04	6.09	13.93	7.275	5.225	gi|24119222	eph receptor A4b precursor [Danio rerio]	Danio rerio	3		3	0.751623	0.605925			1.03753	0.918662	0.894575	0.413602	0.515229	0.341594			0.758578	0.62246	0.636903	0.209147	0.630957	0.455234			1.03753	0.919958	0.834243	0.34097	XI
873	7.46	7.61	36.54	27.4	24.04	gi|82200308	RecName: Full=Density-regulated protein; Short=DRP	DANRE			4					0.879022	0.734444	0.879022						0.685488	0.368391	0.685488						1.01859	0.932851	1.01859		XI
874	6.04	6.09	23.56	11.26	11.26	gi|50344970	isocitrate dehydrogenase [NAD] subunit beta, mitochondrial [Danio rerio]	NAD	3	2		0.801678	0.420594	0.879022	0.807291			0.84035	0.294251	1.02802	0.981656	0.831764	0.728833			0.92989	0.486715	0.855067	0.914015	1.43219	0.515423			1.14363	0.369696	XI
875	6.03	6.21	23.92	13.98	13.98	gi|528479240	PREDICTED: endophilin-B2 isoform X10 [Danio rerio]	Danio rerio	3			3.0761	0.00189347					3.0761		0.990832	0.00230633					0.990832		3.31131	0.00189411					3.31131		XI
876	6.03	6.17	14.19	8.869	7.761	gi|326665130	PREDICTED: WD repeat-containing protein 47 [Danio rerio]	Danio rerio	10	9	10	0.972747	0.976203	1	0.98016	1.0666	0.860774	1.01311	0.603081	0.887156	0.820023	1.21339	0.70091	1.07647	0.833961	1.059	0.465931	0.559758	0.383353	0.83946	0.752385	0.954993	0.920305	0.784737	0.338623	XI
877	6.03	6.14	21.26	7.71	7.71	gi|190358391	28S ribosomal protein S31, mitochondrial [Danio rerio]	Danio rerio	3		3	4.36516	0.361542			1.34276	0.667542	2.85396	0.229749	4.32514	0.463447			1.95885	0.378301	3.14199	0.180908	0.229087	0.407903			1.23595	0.749836	0.732517	0.273051	XI
878	6.03	6.09	23.92	15.05	13.44	gi|62955225	proteasome (prosome, macropain) 26S subunit, non-ATPase, 4b [Danio rerio]	Danio rerio	3	1	7	0.765597	0.627626			0.879022	0.67933	0.82231	0.345223	0.937562	0.906728			0.698232	0.463211	0.817897	0.341652	1.15878	0.760589			0.954993	0.638053	1.05688	0.377232	XI
879	6.03	6.06	9.882	4.471	4.471	gi|528488749	PREDICTED: AP2-associated protein kinase 1 isoform X5 [Danio rerio]	Danio rerio	3			0.83946	0.674719					0.83946		0.855067	0.716947					0.855067		1.13763	0.738293					1.13763		XI
880	6.03	6.03	17.11	13.9	13.9	gi|54312133	phosphatidylethanolamine binding protein [Danio rerio]	Danio rerio	4		11	1.09648	0.841995			1.36773	0.5653	1.2321	0.372296	1.01859	0.957793			1.15878	0.763916	1.08868	0.493645	1.5417	0.46265			0.794328	0.687085	1.16801	0.280718	XI
881	6.02	6.35	14.02	4.803	4.803	gi|125817349	PREDICTED: CAP-Gly domain-containing linker protein 2 isoform X2 [Danio rerio]	Danio rerio	3	2		0.809096	0.586798					0.809096		0.981748	0.976932					0.981748		1.09648	0.770744					1.09648		XI
882	4.08	4.17	23.66	8.451	8.451	gi|48734808	NADH dehydrogenase (ubiquinone) 1 alpha subcomplex, 10 [Danio rerio]	Danio rerio		2	8			1.01859	0.95803	0.990832	0.995326	1.00471	0.580202			1.01859	0.951428	0.92045	0.776829	0.96952	0.496788			0.83946	0.742931	0.524808	0.192448	0.682134	0.15482	XI
883	7.39	7.7	51	47	35	gi|156739303	cystatin B [Danio rerio]	Danio rerio			4					0.235505	0.488934	0.235505						0.405508	0.511282	0.405508						0.180302	0.138293	0.180302		XI
884	6.01	8.23	43.36	25.17	25.17	gi|61806494	uncharacterized protein LOC497166 [Danio rerio]	Danio rerio	10		11	0.963829	0.845382			1.77011	0.37617	1.36697	0.280799	1.02802	0.955104			0.524808	0.351963	0.776412	0.292163	0.895365	0.788519			0.212814	0.158275	0.554089	0.139383	XI
885	4.08	4.09	31.6	13.21	13.21	gi|584027869	PREDICTED: ras-related protein Rab-2A-like [Neolamprologus brichardi]	Neolamprologus brichardi		2	4			0.937562	0.912774	1.03753	0.919328	0.987545	0.5374			1.1272	0.797296	1.02802	0.94178	1.07761	0.501738			1.09648	0.840789	1.24738	0.66174	1.17193	0.413475	XI
886	6.01	8.1	34.44	15.89	15.89	gi|41152494	prohibitin 2a [Danio rerio]	Danio rerio	4	8	7	1.02802	0.937266	0.963829	0.93914	0.963829	0.772856	0.985225	0.552904	1.19124	0.719527	0.937562	0.866546	0.937562	0.518835	1.02212	0.378234	0.524808	0.350549	0.847227	0.693458	0.895365	0.0068435	0.7558	0.0094447	XII
887	4.07	4.56	18.42	4.699	2.569	gi|528492270	PREDICTED: synaptojanin-1 isoform X5 [Danio rerio]	Danio rerio		4	14																									XI
888	4.06	4.27	17.2	7.561	5.671	gi|326676476	PREDICTED: uncharacterized protein LOC795729 [Danio rerio]	Danio rerio		2	1			1.10662	0.725339	1.00925	0.972975	1.05794	0.482513			1.0666	0.812127	1.08643	0.851949	1.07651	0.476474			1.22462	0.537799	1.34276	0.582432	1.28369	0.277766	XI
889	6.01	6.01	18.67	10.49	10.49	gi|528517906	PREDICTED: isocitrate dehydrogenase [NAD] subunit gamma, mitochondrial isoform X1 [Danio rerio]	NAD	5	4	6	0.912011	0.939852	0.990832	0.998096	1.03753	0.607355	0.980124	0.507932	0.887156	0.836308	0.981748	0.98207	1.04713	0.808918	0.972011	0.546805	1.11686	0.916462	0.879022	0.809264	0.963829	0.739916	0.986571	0.498653	XI
890	7.35	7.85	35.63	25.91	19.43	gi|22204206	novel protein similar to vertebrate caldesmon 1 (CALD1) [Danio rerio]	Danio rerio			6					2.85759	0.408442	2.85759						1.94089	0.420452	1.94089						0.416869	0.548279	0.416869		XI
891	6	66.78	73.36	72.23	68.4	gi|468861133	tubulin alpha 1-like protein 2 [Hypophthalmichthys molitrix]	Hypophthalmichthys molitrix	146		164					1.22462	0.680068	1.22462						1.30617	0.604181	1.30617						1.15878	0.761348	1.15878		XI
892	6	13.69	21.25	10.51	7.346	gi|528476349	PREDICTED: plasma membrane calcium-transporting ATPase 1 isoform X2 [Danio rerio]	Danio rerio	9	11		0.963829	0.948053	1.18032	0.60345			1.07207	0.421172	0.928966	0.895681	1.35519	0.383963			1.14208	0.296937	0.510505	0.337797	1.44544	0.314383			0.977973	0.12289	XI
893	4.06	4.06	16.45	10	10	gi|528489696	PREDICTED: S-formylglutathione hydrolase isoform X1 [Danio rerio]	Danio rerio		3																										XI
894	6	8.04	12.92	6.013	6.013	gi|528504439	PREDICTED: clathrin coat assembly protein AP180 isoform X3 [Danio rerio]	Danio rerio	5			1.04713	0.882651					1.04713		0.912011	0.815615					0.912011		0.544503	0.315138					0.544503		XI
895	7.34	8.15	20.87	10.89	10.16	gi|528508501	PREDICTED: ADP-ribosylation factor GTPase-activating protein 2 isoform X1 [Danio rerio]	Danio rerio			5					1.04713	0.91506	1.04713						1.10662	0.820829	1.10662						1.04713	0.913666	1.04713		XI
896	6	6.24	27.18	22.22	15.48	gi|192453546	uncharacterized protein LOC792915 [Danio rerio]	Danio rerio	4	9	3	1.08643	0.853624			0.824138	0.717828	0.955282	0.440584	0.824138	0.720498			0.224906	0.164727	0.524522	0.134042	0.349945	0.225916			0.549541	0.371695	0.449743	0.102101	XI
897	6	6.18	22.26	12.41	12.41	gi|576888456	F-actin-capping protein subunit beta [Ictalurus punctatus]	Ictalurus punctatus	4			1.14815	0.771176					1.14815		0.937562	0.915536					0.937562		0.862979	0.784262					0.862979		XI
898	7.32	8.08	13.7	4.123	2.846	gi|47221269	unnamed protein product [Tetraodon nigroviridis]	Tetraodon nigroviridis			10																									XI
899	6	6.17	10.48	4.649	4.649	gi|408440830	DNA ligase 3 [Danio rerio]	Danio rerio	3	1	1	1.02802	0.972609					1.02802		0.107647	0.0519641					0.107647		0.879022	0.739702					0.879022		XI
900	7.31	7.32	26.04	22.4	22.4	gi|6687453	retinol binding protein 4 [Danio rerio]	Danio rerio			4					1.10662	0.824046	1.10662						1.97697	0.32825	1.97697						0.981748	0.991019	0.981748		XI
901	6	6.14	17.04	7.398	6.473	gi|528474990	PREDICTED: hepatocyte growth factor-regulated tyrosine kinase substrate isoform X6 [Danio rerio]	Danio rerio	6			0.879022	0.522961					0.879022		0.642688	0.0451282					0.642688		0.487529	0.0259825					0.487529		XI
902	7.29	34.92	72.7	58.79	47.51	gi|528497595	PREDICTED: brain creatine kinase isoform X2 [Danio rerio]	Danio rerio			77					0.92045	0.870262	0.92045						1.15878	0.832578	1.15878						0.625173	0.509202	0.625173		XI
903	6	6.11	23.08	6.394	6.394	gi|375331898	nucleolar and coiled-body phosphoprotein 1 [Danio rerio]	Danio rerio	3	1	5	0.981748	0.99199	1.52757	0.256606	0.912011	0.581583	1.14044	0.239616	1.33045	0.588329	1.48594	0.416586	0.831764	0.269959	1.21605	0.143009	1.58489	0.444458	1.13763	0.333704	1.07647	0.500275	1.26633	0.154276	XI
904	4.05	4.23	28.12	6.366	5.04	gi|528517582	PREDICTED: sarcolemma associated protein b isoform X1 [Danio rerio]	Danio rerio		2	5			0.862979	0.752376	1.01859	0.91725	0.940785	0.475696			1.04713	0.893495	0.887156	0.699436	0.967143	0.44627			0.937562	0.877469	0.847227	0.484391	0.892395	0.34448	XI
905	6	6.1	9.281	2.253	1.985	gi|215261908	plexin B2a [Danio rerio]	Danio rerio	5	4	7			1.19124	0.71863	0.895365	0.852931	1.0433	0.440671			1.11686	0.817858	0.895365	0.860861	1.00611	0.481786			1.28233	0.625533	1.18032	0.752432	1.23133	0.369464	XI
906	6	6.1	10.27	3.556	3.556	gi|528499179	PREDICTED: protocadherin Fat 3-like [Danio rerio]	Danio rerio	3	1	1	0.870964	0.777729	0.831764	0.736535	0.92045	0.454231	0.874392	0.334796	0.887156	0.775276	0.928966	0.896907	1.09648	0.370822	0.970867	0.333072	1.30617	0.595679	1.05682	0.893797	1.05682	0.474595	1.13994	0.329238	XI
907	4.05	4.21	21.3	4.861	4.861	gi|47086163	neuronal pentraxin-1 precursor [Danio rerio]	Danio rerio		2	1			1.15878	0.827697	0.794328	0.739468	0.976553	0.440256			0.990832	0.98477	0.765597	0.770385	0.878214	0.504979			1.24738	0.770925	0.636796	0.65668	0.942089	0.38817	XI
908	6	6.06	16.61	5.112	3.994	gi|528524139	PREDICTED: kinesin-like protein KIF2A-like [Danio rerio]	Danio rerio	3	1		0.879022	0.72078	0.625173	0.45037			0.752098	0.284966	0.824138	0.588483	0.625173	0.450496			0.724655	0.246148	1.23595	0.52866	0.717794	0.560736			0.976871	0.266959	XI
909	6	6.05	10.91	3.61	3.199	gi|528486474	PREDICTED: signal-induced proliferation-associated 1-like protein 2-like isoform X6 [Danio rerio]	Danio rerio	3			0.887156	0.410069					0.887156		0.758578	0.0132462					0.758578		1.07647	0.350636					1.07647		XI
910	4.05	4.14	17.06	4.563	3.175	gi|528505684	PREDICTED: signal recognition particle 54 kDa protein isoform X1 [Danio rerio]	Danio rerio		2				1.05682	0.554524			1.05682				1.07647	0.651522			1.07647				0.990832	0.755715			0.990832		XI
911	6	6.03	16.6	6.192	6.192	gi|528505777	PREDICTED: heterogeneous nuclear ribonucleoprotein U isoform X1 [Danio rerio]	Danio rerio	5			0.937562	0.915337					0.937562		0.972747	0.970366					0.972747		0.928966	0.896054					0.928966		XI
912	6	6.01	15.47	6.61	6.61	gi|528516800	PREDICTED: methylcrotonoyl-CoA carboxylase subunit alpha, mitochondrial isoform X1 [Danio rerio]	Danio rerio	3		3	1.1695	0.743002			1.00925	0.970946	1.08938	0.48927	1.1272	0.795864			0.937562	0.905179	1.03238	0.488835	1.21339	0.699687			1.00925	0.972251	1.11132	0.471353	XI
913	6	6	22.17	9.382	9.382	gi|528500417	PREDICTED: glutathione reductase, mitochondrial isoform X2 [Danio rerio]	Danio rerio	3			0.831764	0.712532					0.831764		0.895365	0.820437					0.895365		1.00925	0.970062					1.00925		XI
914	6	6	18.1	13.46	13.46	gi|551518178	PREDICTED: cleavage stimulation factor subunit 1-like [Xiphophorus maculatus]	Xiphophorus maculatus	3			0.990832	0.99498					0.990832		1	0.992671					1		1.77011	0.387091					1.77011		XI
915	4.04	13.36	35.19	25.57	20.76	gi|528491447	PREDICTED: methionine adenosyltransferase II, alpha a isoform X1 [Danio rerio]	Danio rerio		9	16			0.954993	0.941743	0.49204	0.864629	0.723516	0.527593			1	0.989447	0.077983	0.615317	0.538992	0.438737			0.912011	0.865779	0.331131	0.927449	0.621571	0.52308	XI
916	4.04	4.2	44.78	26.22	16.24	gi|30410758	keratin, type I cytoskeletal 18 [Danio rerio]	Danio rerio		5				0.83946	0.74284			0.83946				0.816582	0.712517			0.816582				1.07647	0.862609			1.07647		XI
917	7.15	23.92	45.31	30.52	23.24	gi|528478239	PREDICTED: dynamin 1a isoform X1 [Danio rerio]	Danio rerio			15					0.824138	0.416441	0.824138						0.981748	0.875442	0.981748						0.855067	0.467196	0.855067		XI
918	6	6	12.77	7.385	7.385	gi|326677956	PREDICTED: wiskott-Aldrich syndrome protein family member 3-like [Danio rerio]	Danio rerio	3		2	0.83946	0.616406			0.963829	0.954968	0.901644	0.429157	0.809096	0.542599			1.20226	0.703918	1.00568	0.319762	0.787046	0.506873			1.03753	0.923782	0.912287	0.368162	XI
919	7.15	9.53	19.06	6.974	6.582	gi|528482798	PREDICTED: optic atrophy 1-like isoform X4 [Danio rerio]	Danio rerio			5					0.937562	0.885808	0.937562						0.92045	0.90318	0.92045						0.765597	0.496659	0.765597		XI
920	6	6	20.11	15.23	15.23	gi|82185049	RecName: Full=SUMO-activating enzyme subunit 1; AltName: Full=Ubiquitin-like 1-activating enzyme E1A	DANRE	3		5	1.31826	0.762587			1.0666	0.635696	1.19243	0.376956	0.744732	0.947643			1.11686	0.468275	0.930798	0.35487	0.597035	0.953027			1.23595	0.249951	0.916491	0.227544	XI
921	4.04	4.11	24.46	9.198	8.611	gi|528491964	PREDICTED: protein phosphatase 3, catalytic subunit, gamma isoform isoform X1 [Danio rerio]	Danio rerio		6	9			0.765597	0.543524	1.02802	0.923152	0.896806	0.385842			0.549541	0.351098	0.912011	0.840474	0.730776	0.26608			0.549541	0.314369	1.0666	0.869369	0.808068	0.251676	XI
922	6	6	34.94	18.07	18.07	gi|74096437	cytochrome c oxidase, subunit VIIa 2a [Danio rerio]	Danio rerio	4	2	3	0.903649	0.885677	0.879022	0.809194			0.891336	0.48724	1.19124	0.730349	0.937562	0.914025			1.0644	0.465692	1.13763	0.825007	0.862979	0.782302			1.0003	0.455684	XI
923	4.04	4.11	18.69	10.1	7.828	gi|55925207	mevalonate kinase [Danio rerio]	Danio rerio		2				0.691831	0.526076			0.691831				0.529663	0.357389			0.529663				1.1272	0.803575			1.1272		XI
924	7.12	7.8	15.96	5.142	3.901	gi|528490886	PREDICTED: nck-associated protein 1 isoform X3 [Danio rerio]	Danio rerio			4					0.887156	0.788577	0.887156						0.990832	0.983974	0.990832						0.879022	0.779345	0.879022		XI
925	6	6	28.87	26.06	26.06	gi|41053367	coactosin-like protein [Danio rerio]	Danio rerio	4	2	5	1.1272	0.799616	0.879022	0.804644	0.765597	0.406155	0.923939	0.335622	1.04713	0.903907	0.912011	0.861489	0.903649	0.75982	0.954263	0.517366	1.75388	0.381928	0.461318	0.301903	1.07647	0.806073	1.09722	0.178681	XI
926	6	6	15.23	12.11	12.11	gi|528494771	PREDICTED: zinc finger protein 346-like isoform X2 [Danio rerio]	Danio rerio	3			0.972747	0.964362					0.972747		1.03753	0.906301					1.03753		0.636796	0.432087					0.636796		XI
927	7.09	7.5	16.98	13.92	11.79	gi|94732115	retinoblastoma binding protein 4 [Danio rerio]	Danio rerio			4					0.937562	0.868056	0.937562						1.09648	0.887918	1.09648						0.912011	0.809962	0.912011		XI
928	6	6	24.83	24.83	24.83	gi|148237436	acyl-CoA dehydrogenase, short/branched chain [Danio rerio]	Danio rerio	5	1	5	0.870964	0.523338	1.04713	0.916119	0.954993	0.909761	0.957695	0.443849	0.724436	0.224527	1.07647	0.874032	1.04713	0.849015	0.949343	0.25754	0.57544	0.00434586	1.35519	0.571336	0.972747	0.954966	0.967792	0.0124846	XI
929	4.03	4.14	19.35	3.606	2.111	gi|528490331	PREDICTED: phospholipase C-like 1 [Danio rerio]	Danio rerio		2	3			1.00925	0.969195	1.01859	0.862428	1.01392	0.536119			0.981748	0.985171	0.981748	0.975243	0.981748	0.582787			1.13763	0.773248	1.05682	0.76277	1.09722	0.429713	XI
930	5.98	17.35	39.1	28.61	19.07	gi|190339984	Heat shock protein 90-alpha 2 [Danio rerio]	Danio rerio	16		15	1.21339	0.481638			1.88799	0.34699	1.55069	0.174448	0.83946	0.101256			1.67494	0.405919	1.2572	0.0573164	4.52898	0.0920868			2.39883	0.266132	3.4639	0.0373434	X
931	5.98	6.48	16.03	8.358	4.523	gi|528468884	PREDICTED: neuronal-specific septin-3 isoform X1 [Danio rerio]	Danio rerio	3	3		1.05682	0.906679	1.02802	0.935773			1.04242	0.541021	1.02802	0.982014	1.05682	0.901241			1.04242	0.555009	1.36773	0.591439	0.862979	0.781905			1.11535	0.365047	XI
932	5.98	5.98	34.94	14.46	14.46	gi|45768682	Ribosomal protein S10 [Danio rerio]	Danio rerio	5	2	5	1.00925	0.0613551	0.912011	0.936378	1.97697	0.369192	1.29941	0.0650402	3.76704	0.305348	0.648634	0.783223	2.63027	0.382214	2.34865	0.176768	0.946237	0.0652078	0.879022	0.979272	1.1695	0.267577	0.998253	0.0556452	XI
933	5.98	5.98	26.24	17.73	17.73	gi|326680553	PREDICTED: tubulin polymerization-promoting protein-like [Danio rerio]	Danio rerio	3		2	0.744732	0.518342			0.92045	0.888366	0.832591	0.363983	0.787046	0.00211064			0.765597	0.629443	0.776321	0.0029925	0.328095	0.0524045			0.654636	0.47925	0.491366	0.0381155	XXI
934	4.02	4.23	26.17	5.841	5.841	gi|41055331	flotillin 2 [Danio rerio]	Danio rerio		2	4			0.903649	0.849738	1.1272	0.803768	1.01542	0.472557			1.02802	0.946086	1.1272	0.803452	1.07761	0.505595			0.92045	0.879343	1.07647	0.871708	0.998457	0.508243	XI
935	7.03	7.24	26.55	13.48	5.502	gi|528521569	PREDICTED: dynamin 1-like isoform X1 [Danio rerio]	Danio rerio			4					0.691831	0.445419	0.691831						1.02802	0.834275	1.02802						1.18032	0.536332	1.18032		XI
936	5.96	6.02	15.01	6.919	6.919	gi|528518331	PREDICTED: diacylglycerol kinase alpha isoform X1 [Danio rerio]	Danio rerio	4	3	3	1.07647	0.837286			0.879022	0.809393	0.977744	0.47021	0.92045	0.796064			0.801678	0.683277	0.861064	0.4073	0.220801	0.00607229			0.879022	0.807877	0.549911	0.00944789	XII
937	5.94	85.39	88.29	84.01	74.77	gi|583992441	PREDICTED: tubulin beta-4B chain-like [Neolamprologus brichardi]	Neolamprologus brichardi	193			0.912011	0.92117					0.912011		0.928966	0.941728					0.928966		1.01859	0.394186					1.01859		XI
938	5.93	6	18.55	10.07	7.248	gi|326670074	PREDICTED: AMP deaminase 2 isoform X4 [Danio rerio]	Danio rerio	4	4	2	0.92045	0.489151	1.00925	0.939275	0.855067	0.413269	0.928256	0.278588	0.824138	0.180336	1.04713	0.65344	1.1695	0.494396	1.01359	0.13135	0.515229	0.175778	0.972747	0.99553	0.946237	0.859718	0.811404	0.241996	XI
939	4.02	4.02	18.69	11.42	11.42	gi|528512737	PREDICTED: thioredoxin-like 1 isoform X1 [Danio rerio]	Danio rerio		2				0.954993	0.944233			0.954993				1.19124	0.725176			1.19124				1.64437	0.418883			1.64437		XI
940	6.95	7.16	14.58	7.853	4.968	gi|54400362	threonyl-tRNA synthetase, cytoplasmic isoform 2 [Danio rerio]	Danio rerio			4					0.772681	0.720179	0.772681						0.691831	0.561653	0.691831						0.636796	0.530956	0.636796		XI
941	5.93	5.97	39.11	23.56	23.56	gi|528476677	PREDICTED: protein lin-7 homolog A isoform X1 [Danio rerio]	Danio rerio	3		2	0.981748	0.928837			1.1272	0.736347	1.05447	0.472978	0.672977	0.584547			1.38038	0.380933	1.02668	0.216458	0.114815	0.0428712			1.22462	0.58737	0.669716	0.0381996	XII
942	5.92	5.96	20	10.29	10.29	gi|554848081	PREDICTED: serine/threonine-protein phosphatase PP1-beta catalytic subunit-like isoform X2 [Haplochromis burtoni]	Haplochromis burtoni	3			0.724436	0.380587					0.724436		0.319154	0.057313					0.319154		0.383707	0.0785825					0.383707		XI
943	4.01	20.57	77.62	69.93	58.04	gi|95132381	Hbaa1 protein [Danio rerio]	Danio rerio		34				1.09648	0.839553			1.09648				0.912011	0.870767			0.912011				1.03753	0.918553			1.03753		XI
944	5.89	5.97	37.02	25.19	21.76	gi|3913050	RecName: Full=Apolipoprotein A-I; Short=Apo-AI; Short=ApoA-I; AltName: Full=Apolipoprotein A1; Flags: Precursor	DANRE	6	3	6	0.672977	0.502481	0.737904	0.947752	2.14783	0.0573387	1.18624	0.0778629	0.642688	0.466935	0.180302	0.62521	1.45881	0.265219	0.760601	0.158654	0.895365	0.840118	1.25892	0.979002	3.7325	0.0189022	1.96226	0.0519512	XI
945	5.88	9.57	41.53	25.14	17.51	gi|551510869	PREDICTED: guanine nucleotide-binding protein G(i) subunit alpha-1-like [Xiphophorus maculatus]	Xiphophorus maculatus	7																											XI
946	5.88	5.91	30.8	16.74	12.05	gi|61806580	elongation factor Tu, mitochondrial [Danio rerio]	Danio rerio	4	2	5	1.01859	0.909924	0.903649	0.85275	1.05682	0.747047	0.993019	0.512234	1.47231	0.210052	0.92045	0.874512	1.0666	0.738292	1.15312	0.226988	2.42103	0.0581079	0.912011	0.870457	0.946237	0.951801	1.42643	0.115449	XI
947	5.87	5.87	16	16	16	gi|528512407	PREDICTED: microsomal glutathione S-transferase 3 isoform X1 [Danio rerio]	Danio rerio	4	2				1.5417	0.470513			1.5417				1.04713	0.902082			1.04713				1.57036	0.456881			1.57036		XI
948	5.86	5.87	10.79	5.085	5.085	gi|528500949	PREDICTED: zgc:63480 isoform X2 [Danio rerio]	Danio rerio	6	2	5	0.937562	0.91613			0.990832	0.996793	0.964197	0.565518	0.879022	0.814163			0.928966	0.901587	0.903994	0.494648	1.22462	0.686619			1.07647	0.863883	1.15054	0.431313	XI
949	5.86	5.86	14.44	6.034	4.957	gi|583976943	PREDICTED: phosphatidylinositol 3,4,5-trisphosphate 3-phosphatase and dual-specificity protein phosphatase PTEN-like [Neolamprologus brichardi]	Neolamprologus brichardi	3			0.613762	0.43791					0.613762		0.316228	0.210146					0.316228		0.452898	0.294099					0.452898		XI
950	4.01	4.01	16.27	6.459	4.785	gi|55742589	regulator of chromosome condensation [Danio rerio]	Danio rerio		2				0.895365	0.837744			0.895365				0.83946	0.741928			0.83946				0.704693	0.54232			0.704693		XI
951	6.85	6.99	24.8	12.2	9.35	gi|51230625	NADH dehydrogenase [ubiquinone] flavoprotein 1, mitochondrial [Danio rerio]	Danio rerio			5					1.01859	0.999928	1.01859						0.981748	0.844198	0.981748						0.870964	0.547131	0.870964		XI
952	5.85	6	19.01	12.57	12.57	gi|53933224	opioid-binding protein/cell adhesion molecule precursor [Danio rerio]	Danio rerio	3	5	5	0.737904	0.81954	0.758578	0.5159	1.02802	0.931199	0.841499	0.420601	0.654636	0.786425	0.937562	0.882357	0.954993	0.73536	0.849064	0.480912	1.80302	0.522494	1.23595	0.608305	1.18032	0.54956	1.40643	0.264994	XI
953	6.85	6.97	58.82	47.06	35.95	gi|33416409	Nme2 protein [Danio rerio]	Danio rerio			6					1.39316	0.530677	1.39316						1.70608	0.392692	1.70608						2.48886	0.250903	2.48886		XI
954	5.84	10.72	25.28	17.55	11.89	gi|326672048	PREDICTED: spectrin beta chain, non-erythrocytic 1-like [Danio rerio]	Danio rerio	10	12	10	1.00925	0.992007	1.09648	0.664176	1.24738	0.552221	1.1177	0.403227	1.14815	0.399948	1.41906	0.541772	1.35519	0.453321	1.30747	0.185151	0.613762	0.34978	1.34276	0.303652	1.34276	0.512685	1.09976	0.125509	XI
955	6.84	7.21	15.45	7.5	6.696	gi|528490146	PREDICTED: syntaxin binding protein 5-like isoform X8 [Danio rerio]	Danio rerio			4					0.698232	0.547823	0.698232						0.691831	0.60243	0.691831						0.847227	0.664801	0.847227		XI
956	5.83	5.86	22.86	20.1	13.82	gi|94733132	cathepsin D [Danio rerio]	Danio rerio	5		2	1.13763	0.744278			0.92045	0.822971	1.02904	0.440473	1.1272	0.736292			1.35519	0.387867	1.24119	0.259846	0.205116	0.00534148			1.01859	0.937665	0.611854	0.00961999	XII
957	4	4.42	19.56	1.991	1.991	gi|528480639	PREDICTED: rab GTPase-binding effector protein 1 isoform X1 [Danio rerio]	Danio rerio		3	2			2.14783	0.812743	0.801678	0.939932	1.47475	0.507165			2.0893	0.887731	0.765597	0.844382	1.42745	0.501197			0.524808	0.882568	0.139316	0.485196	0.332062	0.346259	XI
958	5.81	5.82	29.33	15.01	11.78	gi|209151855	Heterogeneous nuclear ribonucleoprotein K [Salmo salar]	Salmo salar	7																											XI
959	5.8	5.88	23.12	15.05	11.83	gi|50344880	26S proteasome non-ATPase regulatory subunit 4 [Danio rerio]	Danio rerio	3	2				1.09648	0.834866			1.09648				1.22462	0.684448			1.22462				0.597035	0.418262			0.597035		XI
960	5.77	5.77	54.93	49.3	49.3	gi|73761781	guanine nucleotide-binding protein gamma 2 [Danio rerio]	Danio rerio	3		2	0.954993	0.943921			1.05682	0.893993	1.00591	0.539239	0.903649	0.846163			1.01859	0.949851	0.96112	0.523386	1.03753	0.925826			1.02802	0.947287	1.03277	0.55198	XI
961	5.73	6.01	10.43	3.974	2.91	gi|326667768	PREDICTED: spectrin beta chain, non-erythrocytic 4-like [Danio rerio]	Danio rerio	4	3	6	0.847227	0.478236	1	0.79352	0.895365	0.711882	0.914197	0.342019	1.10662	0.389914	1.15878	0.878278	0.724436	0.317828	0.996612	0.197693	1.00925	0.560309	1.09648	0.799917	1.01859	0.914835	1.04144	0.429726	XI
962	5.7	5.74	12.16	6.333	4.188	gi|528469662	PREDICTED: protein NLRC3 isoform X1 [Danio rerio]	Danio rerio	3			1.00925	0.96958					1.00925		1.1695	0.746015					1.1695		1.88799	0.347564					1.88799		XI
963	4	4.24	8.659	1.252	1.252	gi|551497700	PREDICTED: receptor-type tyrosine-protein phosphatase S-like [Xiphophorus maculatus]	Xiphophorus maculatus		2				1.03753	0.963695			1.03753				1.08643	0.965843			1.08643				1.15878	0.827455			1.15878		XI
964	5.66	5.87	14.64	4.073	3.483	gi|528518110	PREDICTED: kinesin family member 1B isoform X3 [Danio rerio]	Danio rerio	4	1	3	0.824138	0.721872	1.11686	0.810656	0.981748	0.985703	0.97425	0.511009	0.801678	0.688376	1.05682	0.891613	1.04713	0.88812	0.968542	0.497003	1.25892	0.654436	0.855067	0.773639	1.07647	0.826221	1.06349	0.434265	XI
965	6.82	56.08	79.38	72.32	68.08	gi|125971745	alpha actin [Oreochromis niloticus]	Oreochromis niloticus			118																									XI
966	5.65	5.86	10.23	4.69	4.221	gi|551491917	PREDICTED: exportin-1-like [Xiphophorus maculatus]	Xiphophorus maculatus	3			1.04713	0.899829					1.04713		0.946237	0.928222					0.946237		1.48594	0.473375					1.48594		XI
967	4	4.21	20.83	5.556	5.556	gi|528501388	PREDICTED: ribosomal protein S6 kinase beta-1 isoform X1 [Danio rerio]	Danio rerio		2	1			0.903649	0.861507	1.08643	0.846131	0.995038	0.492486			0.895365	0.839496	0.990832	0.99903	0.943098	0.537222			1.02802	0.943801	1.25892	0.648342	1.14347	0.440185	XI
968	4	4.2	19.01	7.991	4.968	gi|152012832	Cap1 CAP, adenylate cyclase-associated protein 1 [Danio rerio]	Danio rerio		3				1.13763	0.926014			1.13763				1.61436	0.74786			1.61436				0.903649	0.637446			0.903649		XI
969	5.62	6.95	31.41	22.74	22.74	gi|42542442	Cbr1l protein [Danio rerio]	Danio rerio	6	2	6			1.1272	0.79591	1.08643	0.859941	1.10681	0.473194			0.963829	0.95519	0.816582	0.705504	0.890206	0.46852			0.831764	0.737025	0.83946	0.750017	0.835612	0.411696	XI
970	5.62	5.72	19.83	8.715	8.715	gi|56672226	chimaerin [Danio rerio]	Danio rerio	4	1		1.02802	0.937591	1.03753	0.92751			1.03277	0.549166	0.972747	0.947562	0.824138	0.719707			0.898443	0.472103	1.13763	0.735798	1.15878	0.761909			1.1482	0.415556	XI
971	5.59	5.59	41.42	29.59	24.26	gi|66267270	Cytochrome c oxidase subunit IV isoform 1 [Danio rerio]	Danio rerio	4			1.0666	0.864201					1.0666		0.824138	0.706428					0.824138		4.48745	0.15081					4.48745		XI
972	4	4.17	11.72	1.836	1.836	gi|153792789	UHRF1-binding protein 1-like [Danio rerio]	Danio rerio		2				0.267917	0.0524431			0.267917				0.133045	0.0528907			0.133045				0.912011	0.646209			0.912011		XI
973	6.8	7.43	50	35	31	gi|55926092	10 kDa heat shock protein, mitochondrial [Danio rerio]	Danio rerio			4					1.02802	0.911064	1.02802						0.903649	0.763989	0.903649						1.00925	0.808402	1.00925		XI
974	4	4.16	22.8	4.136	4.136	gi|528495309	PREDICTED: eukaryotic translation initiation factor 3 subunit C isoform X1 [Danio rerio]	Danio rerio		3	4			0.937562	0.916993	0.824138	0.330153	0.88085	0.271046			1	0.983224	0.912011	0.577503	0.956005	0.419084			0.691831	0.526935	1.03753	0.811939	0.86468	0.346048	XI
975	5.58	5.76	24.07	6.667	5.185	gi|528518722	PREDICTED: protein SOGA3 isoform X3 [Danio rerio]	Danio rerio	3		3	1.00925	0.902821			1.02802	0.968646	1.01863	0.551027	0.912011	0.655547			1.10662	0.828336	1.00932	0.406841	1.04713	0.847903			1.23595	0.681199	1.14154	0.423834	XI
976	4	4.16	17.67	14.06	12.05	gi|47271415	methylosome subunit pICln [Danio rerio]	Danio rerio		4				1.21339	0.696674			1.21339				1.5417	0.464483			1.5417				2.12814	0.301719			2.12814		XI
977	6.79	7.13	10.35	7.298	5.991	gi|568599809	protein phosphatase 6, regulatory subunit 3 [Danio rerio]	Danio rerio			4					0.824138	0.0163313	0.824138						0.698232	0.00360173	0.698232						1.1272	0.0976782	1.1272		XI
978	5.58	5.67	27.6	13.42	5.482	gi|94732109	tyrosyl-tRNA synthetase [Danio rerio]	Danio rerio	4	3		1.20226	0.70706	0.912011	0.823329			1.05714	0.426032	1.38038	0.549996	0.870964	0.751668			1.12567	0.337925	1.35519	0.573252	0.855067	0.721313			1.10513	0.33797	XI
979	5.57	5.57	20.71	11.31	10.24	gi|41944596	Heat shock protein 4 [Danio rerio]	Danio rerio	6	4	6	0.787046	0.657705	1.00925	0.965386	0.731139	0.360057	0.842479	0.310765	0.870964	0.802102	1	0.984166	0.870964	0.663953	0.913976	0.487407	0.92045	0.888032	1.01859	0.9597	0.744732	0.393233	0.894591	0.385635	XI
980	5.57	5.57	31.07	21.79	11.43	gi|206558175	RecName: Full=Succinate dehydrogenase [ubiquinone] iron-sulfur subunit, mitochondrial; AltName: Full=Iron-sulfur subunit of complex II; Short=Ip; Flags: Precursor	DANRE	4		3	3.25087	0.404624			1.01859	0.705885	2.13473	0.259869	5.24808	0.34497			1.02802	0.830455	3.13805	0.260439	1.23595	0.795944			0.847227	0.408958	1.04159	0.285524	XI
981	5.57	5.57	23.81	14.65	14.65	gi|317108137	eukaryotic translation initiation factor 3, subunit F-like [Danio rerio]	Danio rerio	3	3	2	0.903649	0.877368					0.903649		0.879022	0.74417					0.879022		1.01859	0.769146					1.01859		XI
982	6.7	7.59	18.62	5.99	4.688	gi|528497438	PREDICTED: LETM1 and EF-hand domain-containing protein 1, mitochondrial isoform X2 [Danio rerio]	Danio rerio			3					1.03753	0.945155	1.03753						0.855067	0.749001	0.855067						0.717794	0.460197	0.717794		XI
983	5.56	5.64	20.08	15.11	14.08	gi|528498120	PREDICTED: stromal membrane-associated protein 1 isoform X1 [Danio rerio]	Danio rerio	3	3	3	0.293765	0.965965	1.30617	0.771747	1.18032	0.736653	0.926752	0.49883	0.711214	0.773616	1.0666	0.900888	1.21339	0.695097	0.997066	0.468454	0.248886	0.523242	1.88799	0.528023	1.58489	0.441956	1.24059	0.212588	XI
984	4	4.14	9.063	2.115	2.115	gi|528476168	PREDICTED: neuronal cell adhesion molecule isoform X2 [Danio rerio]	Danio rerio		3	7			0.963829	0.950202	0.83946	0.790629	0.901644	0.501897			1.11686	0.806787	1.15878	0.685379	1.13782	0.411782			1.1272	0.796493	1.55597	0.435496	1.34158	0.29875	XI
985	5.55	5.69	32.09	12.77	10.28	gi|213688814	annexin A4 [Ctenopharyngodon idella]	Ctenopharyngodon idella	3			1.44544	0.00197992					1.44544		1.43219	0.00197151					1.43219		0.751623	0.00258283					0.751623		XI
986	4	4.14	22.3	7.914	7.914	gi|554876875	PREDICTED: 26S protease regulatory subunit 6B-like [Haplochromis burtoni]	Haplochromis burtoni		2				0.937562	0.914113			0.937562				0.928966	0.904007			0.928966				1.14815	0.769328			1.14815		XI
987	5.55	5.62	14.66	6.096	6.096	gi|292627661	PREDICTED: transferrin receptor protein 1-like [Danio rerio]	Danio rerio	4			0.912011	0.871939					0.912011		1.00925	0.972586					1.00925		0.515229	0.343342					0.515229		XI
988	5.54	5.54	9.913	4.575	4.575	gi|528520254	PREDICTED: uncharacterized protein LOC100332407 [Danio rerio]	Danio rerio	3	2	1	1.09648	0.608182	0.895365	0.867136	1	0.982833	0.997281	0.484702	0.92045	0.479493	0.937562	0.873718	0.625173	0.451506	0.827728	0.277957	0.92045	0.538189	0.912011	0.973522	1.24738	0.666266	1.02661	0.3943	XI
989	5.53	5.74	18.29	7.086	6.4	gi|190339462	Glutamate receptor, ionotropic, AMPA 2a [Danio rerio]	Danio rerio	4			1.0666	0.885989					1.0666		0.816582	0.705878					0.816582		0.772681	0.639613					0.772681		XI
990	6.66	6.7	53.85	43.27	30.77	gi|51010955	NADH dehydrogenase [ubiquinone] 1 alpha subcomplex subunit 7 [Danio rerio]	Danio rerio			3					0.963829	0.966141	0.963829						0.772681	0.768125	0.772681						1.15878	0.677619	1.15878		XI
991	4	4.11	20.72	8.39	8.39	gi|55166899	vesicular glutamate transporter 2.1 [Danio rerio]	Danio rerio		2				1.22462	0.681948			1.22462				1.15878	0.758123			1.15878				0.954993	0.933269			0.954993		XI
992	5.53	5.53	15.28	8.796	8.796	gi|71834680	maleylacetoacetate isomerase isoform 1 [Danio rerio]	Danio rerio	3		2	1.04713	0.724676			0.963829	0.941532	1.00548	0.472253	0.954993	0.647359			0.672977	0.545769	0.813985	0.302671	0.387258	0.0290276			0.724436	0.570466	0.555847	0.0268554	XII
993	5.52	5.76	10.88	2.483	2.483	gi|528476055	PREDICTED: myotubularin-related protein 5 isoform X4 [Danio rerio]	Danio rerio	3			1.25892	0.652249					1.25892		1.02802	0.936208					1.02802		1.15878	0.753721					1.15878		XI
994	4	4.11	41.67	17.26	17.26	gi|47211972	unnamed protein product [Tetraodon nigroviridis]	Tetraodon nigroviridis		2																										XI
995	5.51	5.53	28.33	20	20	gi|47085917	lactoylglutathione lyase [Danio rerio]	Danio rerio	3		4	0.937562	0.894282			1.39316	0.571019	1.16536	0.39044	0.879022	0.68231			1.80302	0.387128	1.34102	0.24549	0.465586	0.268165			1.45881	0.520002	0.9622	0.15187	XI
996	4	4.11	19.05	13.69	13.69	gi|66472400	NADH dehydrogenase [ubiquinone] iron-sulfur protein 4, mitochondrial [Danio rerio]	Danio rerio		2	1			1.20226	0.713699	0.731139	0.576831	0.966702	0.336942			1.11686	0.807292	1.2942	0.620089	1.20553	0.385238			0.642688	0.477103	1.25892	0.651323	0.950806	0.276182	XI
997	5.5	5.51	9.27	2.564	2.564	gi|292609765	PREDICTED: ras GTPase-activating protein-binding protein 2-like [Danio rerio]	Danio rerio	4	3	3	0.946237	0.5883	1.43219	0.540627	1.09648	0.836275	1.1583	0.339011	0.711214	0.693319	1.43219	0.518719	1.04713	0.917242	1.06351	0.382313	2.29087	0.406679	0.428549	0.413853	1.09648	0.832056	1.27196	0.231545	XI
998	5.49	5.66	34.74	25	19.16	gi|488888854	laminin receptor 1 [Ctenopharyngodon idella]	Ctenopharyngodon idella	6			0.83946	0.666293					0.83946		0.831764	0.653481					0.831764		1.52757	0.542899					1.52757		XI
999	4	4.09	16.26	9.202	9.202	gi|47226095	unnamed protein product [Tetraodon nigroviridis]	Tetraodon nigroviridis		2				0.887156	0.512571			0.887156				0.855067	0.384223			0.855067				1.02802	0.86513			1.02802		XI
1000	5.48	5.54	25.85	15.93	9.399	gi|82188219	RecName: Full=V-type proton ATPase subunit C 1-A; Short=V-ATPase subunit C 1-A; AltName: Full=Vacuolar proton pump subunit C 1-A	DANRE	3			0.92045	0.684338					0.92045		0.981748	0.841914					0.981748		0.138038	0.416614					0.138038		XI
1001	5.47	5.47	56.03	33.33	32.62	gi|67677900	Cytochrome c oxidase subunit Vaa [Danio rerio]	Danio rerio	6			1.31826	0.956314					1.31826		2.75423	0.592363					2.75423		2.65461	0.605758					2.65461		XI
1002	5.46	5.9	66.14	49.61	49.61	gi|528496252	PREDICTED: chromobox protein homolog 1 isoform X4 [Danio rerio]	Danio rerio	4			0.847227	0.751618					0.847227		1.00925	0.97333					1.00925		0.660694	0.486713					0.660694		XI
1003	6.54	7.91	18.6	10.11	3.936	gi|528484846	PREDICTED: diacylglycerol kinase delta isoform X1 [Danio rerio]	Danio rerio			4					1.05682	0.962029	1.05682						0.954993	0.701669	0.954993						0.855067	0.418689	0.855067		XI
1004	5.44	5.44	14.31	9.06	6.267	gi|528473075	PREDICTED: microtubule-associated protein futsch-like [Danio rerio]	Danio rerio	6	11	7	0.816582	0.713518	1.1272	0.80326	0.47863	0.268529	0.80747	0.245392	0.879022	0.815833	0.972747	0.965266	0.831764	0.582217	0.894511	0.45545	1.05682	0.890204	1.51356	0.471589	0.794328	0.373395	1.12157	0.24816	XI
1005	5.43	5.64	23.88	13.2	9.126	gi|51980615	Seryl-tRNA synthetase [Danio rerio]	Danio rerio	4		8	1.09648	0.482303			0.887156	0.669123	0.991817	0.283773	1.0666	0.668923			0.912011	0.776834	0.989303	0.395046	0.751623	0.355524			0.704693	0.456258	0.728158	0.17053	XI
1006	6.53	15.52	54.51	35.38	16.25	gi|209572637	RecName: Full=Calcium/calmodulin-dependent protein kinase type II delta 2 chain; AltName: Full=Calcium/calmodulin-dependent protein kinase type II delta-A chain; Short=CaM kinase II subunit delta-A; Short=CaM-kinase II delta-A chain; Short=CaMK-II subunit delta-A	DANRE			16					0.895365	0.771909	0.895365						0.990832	0.938811	0.990832						0.831764	0.485707	0.831764		XI
1007	5.43	5.58	17.9	9.886	8.429	gi|181339524	sodium/calcium exchanger 2 precursor [Danio rerio]	Danio rerio	5	3	9	0.92045	0.885789	0.855067	0.850758	1.24738	0.66085	1.00763	0.475057	1.18032	0.73459	0.83946	0.814285	1.33045	0.590844	1.11674	0.39695	1.25892	0.646788	0.895365	0.975429	1.38038	0.550533	1.17822	0.393223	XI
1008	6.53	6.64	43.25	25.79	19.05	gi|528487650	PREDICTED: ATP synthase subunit b, mitochondrial isoform X1 [Danio rerio]	Danio rerio			4					1.07647	0.867551	1.07647						0.92045	0.890879	0.92045						0.816582	0.717764	0.816582		XI
1009	5.4	5.4	35.38	24.06	19.1	gi|528473653	PREDICTED: 2',3'-cyclic-nucleotide 3'-phosphodiesterase-like isoform X3 [Danio rerio]	Danio rerio	4	5	5	0.765597	0.649612	1.07647	0.868083	1.04713	0.578892	0.963064	0.380127	0.972747	0.939082	1.11686	0.82127	0.972747	0.997688	1.02079	0.585062	0.296483	0.595662	0.648634	0.479342	0.831764	0.482709	0.592294	0.229272	XI
1010	5.4	5.4	19.95	13.04	13.04	gi|136256410	protein Z-dependent protease inhibitor precursor [Danio rerio]	Danio rerio	4		3																									XI
1011	5.39	5.45	20.06	16.17	14.07	gi|166198637	RecName: Full=Trans-1,2-dihydrobenzene-1,2-diol dehydrogenase; AltName: Full=D-xylose 1-dehydrogenase; AltName: Full=D-xylose-NADP dehydrogenase; AltName: Full=Dimeric dihydrodiol dehydrogenase	DANRE	4			1.19124	0.721948					1.19124		1.21339	0.693102					1.21339		1.87068	0.351181					1.87068		XI
1012	4	4.05	46.32	32.63	32.63	gi|50540170	S100 calcium binding protein, beta (neural) [Danio rerio]	Danio rerio		4	4			0.870964	0.773351	1.43219	0.581388	1.15158	0.358081			0.83946	0.73333	1.05682	0.944017	0.948139	0.476643			0.855067	0.78985	1.14815	0.775612	1.00161	0.440519	XI
1013	5.38	5.49	11.41	3.176	2.588	gi|528510881	PREDICTED: centrosomal protein of 170 kDa protein B isoform X2 [Danio rerio]	Danio rerio	3			0.862979	0.418198					0.862979		0.772681	0.22027					0.772681		0.265461	0.300482					0.265461		XI
1014	5.37	5.37	26.99	17.65	17.65	gi|528489092	PREDICTED: interferon-inducible double stranded RNA-dependent protein kinase activator A homolog isoform X1 [Danio rerio]	Danio rerio	3			0.912011	0.832712					0.912011		0.717794	0.344432					0.717794		1.07647	0.780909					1.07647		XI
1015	6.51	7.29	23.4	15.69	11.98	gi|528515998	PREDICTED: heterogeneous nuclear ribonucleoprotein M isoform X2 [Danio rerio]	Danio rerio			5					1.02802	0.840794	1.02802						1.04713	0.833086	1.04713						0.946237	0.910842	0.946237		XI
1016	5.36	5.59	42.94	29.11	17.29	gi|528468140	PREDICTED: endophilin-A1 isoform X1 [Danio rerio]	Danio rerio	8	5	8	2.22844	0.26225	5.44503	0.143496	0.758578	0.367777	2.81068	0.0477174	2.42103	0.236022	6.36796	0.132062	0.912011	0.864479	3.23367	0.0771337	0.519996	0.536201	6.60694	0.129338	0.334195	0.402987	2.48704	0.0791507	II
1017	4	4.04	13.75	8.125	8.125	gi|94734332	SEC13-like 1 (S. cerevisiae) [Danio rerio]	Danio rerio		2	2			1.88799	0.3493			1.88799				2.44343	0.260356			2.44343				0.704693	0.54024			0.704693		XI
1018	6.48	8.44	18.91	4.537	1.134	gi|528499943	PREDICTED: neuroblast differentiation-associated protein AHNAK isoform X8 [Danio rerio]	Danio rerio			3					0.60256	0.423897	0.60256						0.597035	0.416584	0.597035						0.559758	0.380378	0.559758		XI
1019	5.29	5.29	13.39	6.841	6.841	gi|528521156	PREDICTED: synaptic vesicle glycoprotein 2B-like [Danio rerio]	Danio rerio	3		2	0.937562	0.913477			1.10662	0.825689	1.02209	0.503145	1.2942	0.621158			1.00925	0.969997	1.15172	0.435762	0.461318	0.307148			1.00925	0.969939	0.735285	0.267918	XI
1020	6.48	7.98	21.26	10.78	10.78	gi|528475983	PREDICTED: phytanoyl-CoA dioxygenase, peroxisomal isoform X2 [Danio rerio]	Danio rerio			6					1.75388	0.387551	1.75388						0.887156	0.310591	0.887156						0.981748	0.283239	0.981748		XI
1021	5.27	5.33	28.81	18.27	14.29	gi|47085711	ATP-dependent RNA helicase DDX39 [Danio rerio]	Danio rerio	5	2		1.0666	0.893476	1.02802	0.935555			1.04731	0.536132	0.972747	0.96538	1.08643	0.852098			1.02959	0.530901	0.862979	0.803609	0.912011	0.86344			0.887495	0.477341	XI
1022	4	4.02	16.54	2.308	2.308	gi|385137169	lethal giant larvae homolog 1 [Danio rerio]	Danio rerio		2				0.972747	0.965981			0.972747				1.01859	0.948731			1.01859				1.04713	0.916407			1.04713		XI
1023	6.48	6.57	39.01	20.68	9.948	gi|583985236	PREDICTED: V-type proton ATPase subunit C 1-A-like [Neolamprologus brichardi]	Neolamprologus brichardi			4					1.0666	0.944186	1.0666						0.291072	0.511543	0.291072						0.263027	0.338112	0.263027		XI
1024	5.27	5.27	22.16	15.98	12.89	gi|528468211	PREDICTED: hemogen-like isoform X2 [Danio rerio]	Danio rerio	5		7	1.30617	0.6049			1.35519	0.567637	1.33068	0.296603	1.21339	0.701624			1.45881	0.507532	1.3361	0.30436	0.731139	0.583823			1.20226	0.702301	0.966702	0.335995	XI
1025	5.25	5.31	19.38	11.41	7.609	gi|82187444	RecName: Full=Eukaryotic translation initiation factor 3 subunit D; Short=eIF3d; AltName: Full=Eukaryotic translation initiation factor 3 subunit 7	DANRE	4			0.972747	0.976321					0.972747		0.794328	0.66875					0.794328		1.28233	0.618847					1.28233		XI
1026	4	4.01	20.13	5.824	4.659	gi|50726892	serine/threonine-protein phosphatase 2A 56 kDa regulatory subunit delta isoform [Danio rerio]	Danio rerio		2	3			1.1695	0.871787	0.990832	0.996387	1.08017	0.548789			1.22462	0.775105	0.401791	0.272528	0.813203	0.208125			1.24738	0.835734	0.737904	0.597226	0.992644	0.384474	XI
1027	5.25	5.25	22.98	12.04	12.04	gi|42406385	Dlst protein [Danio rerio]	Danio rerio	4		8	1.13763	0.287978			1.0666	0.692144	1.10211	0.199279	1.19124	0.267241			0.895365	0.984893	1.0433	0.244853	0.824138	0.725937			0.990832	0.898465	0.907485	0.458787	XI
1028	4	4.01	20.63	9.865	9.865	gi|528510173	PREDICTED: tumor protein D52 isoform X3 [Danio rerio]	Danio rerio		2				1.09648	0.833977			1.09648				1.08643	0.857403			1.08643				1.34276	0.578732			1.34276		XI
1029	5.23	5.23	34.48	27.59	22.99	gi|41152281	adaptin ear-binding coat-associated protein 1 [Danio rerio]	Danio rerio	5	3	5	0.972747	0.927533	0.92045	0.879251	0.937562	0.833789	0.943586	0.552789	1.04713	0.807914	1.10662	0.81472	0.887156	0.687023	1.01364	0.452227	0.855067	0.927308	0.862979	0.774574	0.990832	0.952031	0.902959	0.55424	XI
1030	4	4.01	37.72	25.44	25.44	gi|82178230	RecName: Full=Transmembrane protein 256; Flags: Precursor	DANRE		2				1.10662	0.826565			1.10662				1.03753	0.922377			1.03753				0.77983	0.652031			0.77983		XI
1031	5.22	5.22	15.74	9.978	5.987	gi|190338436	Choline kinase beta [Danio rerio]	Danio rerio	3	3	4	0.660694	0.25788	0.83946	0.745398	0.946237	0.580438	0.815464	0.200828	0.972747	0.948625	1.00925	0.975716	0.505825	0.105534	0.829275	0.184491	0.130617	0.00445755	0.724436	0.566262	0.990832	0.664665	0.615295	0.00950805	XII
1032	4	4	21.14	9.589	6.262	gi|18858515	cytochrome P450, family 19, subfamily A, polypeptide 1b [Danio rerio]	Danio rerio		6				12.1339	0.174544			12.1339				13.9316	0.15535			13.9316				16.9044	0.16645			16.9044		XI
1033	5.2	5.28	21.67	17.49	14.07	gi|82180997	RecName: Full=40S ribosomal protein S4, X isoform	DANRE	3		3																									XI
1034	5.2	5.2	13.69	8.79	7.493	gi|528493916	PREDICTED: lipid phosphate phosphatase-related protein type 3-like isoform X1 [Danio rerio]	Danio rerio	4	3	6	0.809096	0.496848	1.1695	0.600597	0.972747	0.950995	0.983781	0.351656	0.724436	0.318646	1.14815	0.648792	1.05682	0.681012	0.976469	0.23231	0.501187	0.083383	1.21339	0.50859	0.887156	0.426655	0.867244	0.0580026	XI
1035	5.19	5.45	10.33	3.007	1.569	gi|82187967	RecName: Full=Protein transport protein Sec23A; AltName: Full=SEC23-related protein A	DANRE	4			1	0.980194					1		1.05682	0.901872					1.05682		1.10662	0.819619					1.10662		XI
1036	4	4	23.72	9.936	9.936	gi|54400628	ankyrin 2b, neuronal [Danio rerio]	Danio rerio		2				1.02802	0.939149			1.02802				1.03753	0.931959			1.03753				0.47863	0.315737			0.47863		XI
1037	6.43	19.12	28.51	16.24	12.01	gi|542185994	PREDICTED: plasma membrane calcium-transporting ATPase 1-like isoform X9 [Oreochromis niloticus]	Oreochromis niloticus			13					0.954993	0.934422	0.954993						1.01859	0.956341	1.01859						1.33045	0.588117	1.33045		XI
1038	5.19	5.23	19.93	14.38	7.19	gi|56207588	ATPase, Na+\/K+ transporting, beta 1a polypeptide [Danio rerio]	Danio rerio	5			1.15878	0.756871					1.15878		0.963829	0.953459					0.963829		0.37325	0.242958					0.37325		XI
1039	5.17	5.76	13.52	2.779	2.191	gi|84794568	laminin subunit alpha-4 precursor [Danio rerio]	Danio rerio	4		3	0.895365	0.778539			1.25892	0.399722	1.07714	0.276471	0.981748	0.898851			1.1272	0.422323	1.05447	0.318386	0.401791	0.209136			1.11686	0.399625	0.759327	0.101718	XI
1040	6.39	6.45	16.25	8.123	8.123	gi|153945874	ubiquitin carboxyl-terminal hydrolase 47 [Danio rerio]	Danio rerio			4					1.35519	0.570888	1.35519						0.870964	0.794298	0.870964						0.981748	0.981141	0.981748		XI
1041	5.16	5.2	28.51	15.63	11.72	gi|49900376	Serpina1 protein, partial [Danio rerio]	Danio rerio	3		6	5.34564	0.434919			1.10662	0.561516	3.22613	0.231759	5.10505	0.00160052			1.0666	0.857066	3.08582	0.00307888	0.60256	0.0506239			1.20226	0.354484	0.902412	0.0287427	VIII
1042	6.39	6.43	25.89	21.36	19.09	gi|55742595	serine/threonine-protein phosphatase 2A catalytic subunit beta isoform [Danio rerio]	Danio rerio			5					1.07647	0.868772	1.07647						0.981748	0.980791	0.981748						1.03753	0.928663	1.03753		XI
1043	5.14	5.3	22.65	16.63	13.83	gi|326678863	PREDICTED: histidine-rich glycoprotein [Danio rerio]	Danio rerio	6		6																									XI
1044	5.13	9.94	29.08	17.09	17.09	gi|51226300	protein NDRG1 isoform 2 [Danio rerio]	Danio rerio	8	3	10	0.887156	0.87541	0.954993	0.0314308	0.981748	0.986716	0.941299	0.077546	2.31206	0.433478	1.30617	0.030876	0.870964	0.801032	1.4964	0.0395259	0.597035	0.652597	7.87046	0.0275517	1.10662	0.829127	3.19137	0.0503845	VIII
1045	5.13	5.13	16.37	15.11	9.824	gi|210031430	mitogen-activated protein kinase kinase 2a [Danio rerio]	Danio rerio	3		1	0.954993	0.960526			0.954993	0.933499	0.954993	0.559372	0.847227	0.722071			1.10662	0.827733	0.976926	0.433467	0.990832	0.628557			1.43219	0.521171	1.21151	0.286826	XI
1046	5.12	5.13	34.15	26.83	13.41	gi|78174331	Ribosomal protein L7 [Danio rerio]	Danio rerio	3			1.0666	0.812317					1.0666		0.990832	0.994985					0.990832		0.946237	0.859481					0.946237		XI
1047	6.36	6.36	23.24	11.38	11.38	gi|528517896	PREDICTED: regulator of complement activation group 2 gene 1 isoform X2 [Danio rerio]	Danio rerio			4					0.887156	0.83245	0.887156						0.887156	0.833707	0.887156						0.524808	0.356819	0.524808		XI
1048	4	4	11	6.5	6.5	gi|189531608	PREDICTED: si:ch211-218c6.8 [Danio rerio]	Danio rerio		2	2			1.90546	0.970416	0.233346	0.169608	1.0694	0.172433			0.0954993	0.515172	0.946237	0.932003	0.520868	0.374507			3.49945	0.645322	1.41906	0.525002	2.45925	0.293791	XI
1049	5.08	5.08	51.79	33.93	26.19	gi|94574333	Zgc:153867 protein [Danio rerio]	Danio rerio	4			1.10662	0.828216					1.10662		1.10662	0.826323					1.10662		0.937562	0.908808					0.937562		XI
1050	6.34	6.56	32.68	14.63	14.63	gi|229366008	60S ribosomal protein L13a [Anoplopoma fimbria]	Anoplopoma fimbria			3					1.07647	0.462597	1.07647						0.990832	0.888399	0.990832						1.00925	0.724179	1.00925		XI
1051	5.07	5.21	10.5	2.382	2.382	gi|117380076	cortactin-binding protein 2 [Danio rerio]	Danio rerio	3			0.801678	0.679996					0.801678		0.83946	0.749035					0.83946		0.751623	0.612849					0.751623		XI
1052	3.99	3.99	15.61	6.003	6.003	gi|528523137	PREDICTED: chloride channel CLIC-like protein 1-like [Danio rerio]	Danio rerio		2				1.1695	0.993298			1.1695				1.10662	0.94268			1.10662				1.39316	0.581394			1.39316		XI
1053	5.07	5.11	18.95	8.266	8.266	gi|47217813	unnamed protein product [Tetraodon nigroviridis]	Tetraodon nigroviridis	3			1.0666	0.879125					1.0666		1.13763	0.777544					1.13763		0.990832	0.992567					0.990832		XI
1054	6.33	6.63	31.02	15.74	14.12	gi|551498562	PREDICTED: flotillin-2a-like [Xiphophorus maculatus]	Xiphophorus maculatus			5																									XI
1055	5.05	5.1	32.8	18.55	14.25	gi|55925383	NSFL1 cofactor p47 [Danio rerio]	Danio rerio	3			0.887156	0.763185					0.887156		0.972747	0.997814					0.972747		1.22462	0.6794					1.22462		XI
1056	6.33	6.44	31.33	15.9	11.33	gi|528500959	PREDICTED: TATA-binding protein-associated factor 2N isoform X1 [Danio rerio]	Danio rerio			4					0.648634	0.401739	0.648634						1.01859	0.950584	1.01859						1.0666	0.846763	1.0666		XI
1057	3.96	4.03	20.78	8.766	8.766	gi|50344854	mitochondrial 2-oxoglutarate/malate carrier protein [Danio rerio]	Danio rerio		3	3			1.11686	0.859164	1.08643	0.702772	1.10164	0.436366			1.05682	0.744444	0.824138	0.287343	0.940478	0.210087			1.24738	0.473387	0.847227	0.395279	1.04731	0.190034	XI
1058	3.96	3.96	48.91	20.65	20.65	gi|209155990	SH3 domain-binding glutamic acid-rich-like protein 3 [Salmo salar]	Salmo salar		2				0.946237	0.926577			0.946237				0.816582	0.70418			0.816582				1.31826	0.59735			1.31826		XI
1059	6.32	7.03	27.39	15.5	10.45	gi|49257533	Zgc:153863 protein [Danio rerio]	Danio rerio			4					1.04713	0.801338	1.04713						1.19124	0.382982	1.19124						1.23595	0.329438	1.23595		XI
1060	5.04	6.02	41.59	34.96	26.99	gi|45709041	Atp6v1e1 protein [Danio rerio]	Danio rerio	10	3	8	1.01859	0.950157	0.772681	0.414896	1.02802	0.972215	0.939763	0.414625	1	0.992152	0.597035	0.216477	1	0.965126	0.865678	0.293458	0.937562	0.916995	0.409261	0.284109	0.801678	0.700095	0.716167	0.271974	XI
1061	5.03	5.19	11.28	3.658	3.658	gi|528494081	PREDICTED: membrane-associated guanylate kinase, WW and PDZ domain-containing protein 1 isoform X3 [Danio rerio]	Danio rerio	4	6	5			1.13763	0.578259	0.990832	0.98595	1.06423	0.420214			1.36773	0.497206	0.963829	0.976448	1.16578	0.377337			1.19124	0.655168	0.758578	0.742977	0.97491	0.378011	XI
1062	6.31	6.31	41.3	28.26	27.54	gi|432855132	PREDICTED: peptidyl-prolyl cis-trans isomerase FKBP2-like [Oryzias latipes]	Oryzias latipes			5					0.824138	0.798566	0.824138						0.831764	0.871969	0.831764						0.963829	0.944026	0.963829		XI
1063	5.01	5.13	20.23	9.318	8.864	gi|223672541	26S protease regulatory subunit 4 [Salmo salar]	Salmo salar	4																											XI
1064	5.01	5.11	21.16	15.35	12.86	gi|47938031	Proteasome (prosome, macropain) subunit, alpha type,5 [Danio rerio]	Danio rerio	3			1.49969	0.483481					1.49969		0.981748	0.985798					0.981748		0.990832	0.996755					0.990832		XI
1065	3.94	4.23	24.16	8.171	7.282	gi|156231006	adenylate kinase isoenzyme 5 [Danio rerio]	Danio rerio		3				1.08643	0.863767			1.08643				1.19124	0.727495			1.19124				1.00925	0.975564			1.00925		XI
1066	5	5	11.81	5.086	4.31	gi|528509141	PREDICTED: ubiquitin associated protein 2-like isoform X5 [Danio rerio]	Danio rerio	3			1.1272	0.509403					1.1272		0.928966	0.323149					0.928966		0.903649	0.33664					0.903649		XI
1067	3.93	4.69	23.12	2.89	2.081	gi|94733636	novel protein (zgc:56258) [Danio rerio]	Danio rerio		2				1.2942	0.599641			1.2942				1.14815	0.700431			1.14815				1.00925	0.98298			1.00925		XI
1068	4.99	4.99	32.07	22.57	10.45	gi|528491889	PREDICTED: protein KIAA1045-like isoform X1 [Danio rerio]	Danio rerio	4		5	1.0666	0.647754			0.870964	0.263211	0.96878	0.177117	1.01859	0.731243			0.824138	0.105645	0.921365	0.0955413	0.751623	0.157404			0.990832	0.930575	0.871227	0.157725	XI
1069	3.93	3.94	20.61	15.15	9.293	gi|213627516	Neuro-oncological ventral antigen 1 [Danio rerio]	Danio rerio		2																										XI
1070	3.9	6.38	39.05	20.15	20.15	gi|528516034	PREDICTED: guanine nucleotide binding protein (G protein), alpha 11a (Gq class) isoform X1 [Danio rerio]	Danio rerio		4	4			1.57036	0.456941			1.57036				1.48594	0.495128			1.48594				1.45881	0.507445			1.45881		XI
1071	4.98	7.1	12.41	8.353	6.205	gi|528519113	PREDICTED: actin-related protein 3B isoform X1 [Danio rerio]	Danio rerio	3	3		0.937562	0.906366	0.625173	0.106873			0.781367	0.11432	0.972747	0.963201	0.724436	0.189319			0.848592	0.186369	2.85759	0.224996	0.539511	0.0698469			1.69855	0.0256922	X
1072	4.95	5.39	12.66	3.165	2.301	gi|528468936	PREDICTED: intersectin-1 isoform X3 [Danio rerio]	Danio rerio	3	4	4	0.440555	0.00732455	0.928966	0.54517	0.895365	0.336253	0.754962	0.00796766	1.40605	0.803491	0.928966	0.485441	1.05682	0.602781	1.13061	0.315858	0.420727	0.00528464	0.928966	0.438145	0.981748	0.918875	0.777147	0.0114669	XV
1073	4.95	5.1	12.5	2.961	2.385	gi|47550693	structural maintenance of chromosomes protein 3 [Danio rerio]	Danio rerio	2	3	1	1.23595	0.414212	1.01859	0.943354	1.14815	0.0715033	1.13423	0.0791352	1.11686	0.94782	0.879022	0.841006	1.34276	0.0251187	1.11288	0.0624016	0.231207	0.382266	0.253513	0.669711	1.25892	0.0238477	0.581215	0.0259016	XII
1074	3.89	3.9	22.36	12.2	7.317	gi|50540244	proteasome subunit alpha type-6 [Danio rerio]	Danio rerio		2				1.09648	0.836818			1.09648				1.08643	0.849575			1.08643				0.809096	0.695197			0.809096		XI
1075	4.93	5	74.74	62.11	33.68	gi|157423553	Zgc:158409 [Danio rerio]	Danio rerio	5	4	2	1.36773	0.291312	1.77011	0.108642	0.704693	0.53995	1.28084	0.0556506	1.39316	0.296986	1.78649	0.0878529	1.10662	0.827943	1.42876	0.0658982	0.0337287	0.169597	1.2942	0.206618	1.05682	0.892833	0.794914	0.085694	XI
1076	3.88	28.8	33.59	20.77	14.54	gi|528501402	PREDICTED: clathrin, heavy polypeptide b (Hc) isoform X1 [Danio rerio]	Danio rerio		22				1.08643	0.785974			1.08643				1.05682	0.839858			1.05682				1.1272	0.699588			1.1272		XI
1077	4.93	5	14.25	7.124	7.124	gi|116487953	Gsna protein [Danio rerio]	Danio rerio	5	4	10	0.619441	0.167879	0.862979	0.361562	1.01859	0.723701	0.83367	0.10844	1.14815	0.434566	0.751623	0.423554	1.02802	0.728313	0.975931	0.225358	0.704693	0.265346	0.870964	0.397751	1.1695	0.777675	0.915052	0.164827	XI
1078	3.88	6.5	30.49	12.2	9.268	gi|528470090	PREDICTED: plasminogen activator inhibitor 1 RNA-binding protein isoform X2 [Danio rerio]	Danio rerio		3				0.855067	0.836374			0.855067				1.08643	0.858199			1.08643				0.559758	0.505287			0.559758		XI
1079	4.92	5.16	18	1.673	1.673	gi|68370162	PREDICTED: DNA-directed RNA polymerase II subunit RPB1 isoformX1 [Danio rerio]	Danio rerio	3		1	0.972747	0.973537			1.07647	0.862632	1.02461	0.537659	1.13763	0.679124			0.92045	0.876454	1.02904	0.432297	0.559758	0.64502			1.33045	0.591487	0.945106	0.319513	XI
1080	6.25	7.76	53.14	42.8	22.14	gi|41152295	calbindin 2a [Danio rerio]	Danio rerio			6					0.928966	0.795806	0.928966						0.972747	0.95194	0.972747						1.05682	0.792937	1.05682		XI
1081	4.92	4.96	12.85	5.072	4.057	gi|528493168	PREDICTED: membrane-associated phosphatidylinositol transfer protein 2-like [Danio rerio]	Danio rerio	5	3	3	1.52757	0.921761	0.954993	0.970885	0.937562	0.818004	1.14004	0.571971	1.6293	0.959467	1.04713	0.942823	0.887156	0.506216	1.18786	0.455161	0.180302	0.527224	1.07647	0.913823	1.08643	0.795468	0.781064	0.414617	XI
1082	3.87	4.1	12.21	2.022	1.648	gi|528516982	PREDICTED: UHRF1-binding protein 1 isoform X1 [Danio rerio]	Danio rerio		2	1			0.963829	0.958986	0.946237	0.921368	0.955033	0.554461			0.981748	0.981529	0.963829	0.956352	0.972788	0.574845			1.14815	0.77535	1.0666	0.874631	1.10738	0.47041	XI
1083	4.92	4.92	20.49	9.756	8.049	gi|82186014	RecName: Full=Proteasomal ubiquitin receptor ADRM1	DANRE	5	3	4	1.10662	0.533947	1.80302	0.427572	1.13763	0.435281	1.34909	0.186538	0.711214	0.7919	2.14783	0.243007	1.19124	0.430142	1.3501	0.165741	1.28233	0.755404	1.19124	0.33566	1.14815	0.471499	1.20724	0.209783	XI
1084	6.25	6.38	11.86	5.931	4.929	gi|528509137	PREDICTED: ubiquitin associated protein 2-like isoform X3 [Danio rerio]	Danio rerio			4					0.946237	0.828068	0.946237						0.862979	0.555197	0.862979						0.895365	0.697099	0.895365		XI
1085	4.91	5.02	21.31	14.75	14.75	gi|55250847	Zgc:101900 [Danio rerio]	Danio rerio	3		4	0.704693	0.543236			0.990832	0.995814	0.847763	0.405816	0.981748	0.980724			0.963829	0.959373	0.972788	0.575639	0.963829	0.956122			1.19124	0.687736	1.07754	0.461198	XI
1086	3.84	4.39	16.77	2.823	2.224	gi|528499736	PREDICTED: matrin 3-like isoform X2 [Danio rerio]	Danio rerio		2				0.990832	0.994949			0.990832				1.21339	0.69359			1.21339				1.34276	0.580923			1.34276		XI
1087	6.24	6.48	21.52	8.354	5.063	gi|225706854	GTP-binding protein PTD004 [Osmerus mordax]	Osmerus mordax			3					0.751623	0.409591	0.751623						0.963829	0.913301	0.963829						0.787046	0.499825	0.787046		XI
1088	4.91	5	24.09	20.43	14.02	gi|60416106	Crystallin, zeta (quinone reductase) [Danio rerio]	Danio rerio	5		5	1.09648	0.840498			1.07647	0.846197	1.08647	0.484889	1.18032	0.735818			1.22462	0.700482	1.20247	0.392891	0.751623	0.609964			1.13763	0.751095	0.944625	0.362719	XI
1089	4.89	5.06	39.89	16.21	10.75	gi|315013546	heterochromatin protein 1-binding protein 3 [Danio rerio]	Danio rerio	5			1.39316	0.219476					1.39316		0.847227	0.269899					0.847227		0.0380189	0.131022					0.0380189		XI
1090	6.24	6.32	32.63	18.42	18.42	gi|157423016	Nme4 protein [Danio rerio]	Danio rerio			5					1.5417	0.664594	1.5417						0.299226	0.596344	0.299226						0.648634	0.764623	0.648634		XI
1091	4.89	4.89	19.74	8.091	4.207	gi|528484086	PREDICTED: kinesin light chain 2 isoform X1 [Danio rerio]	Danio rerio	3	2	6	0.77983	0.645568	1.01859	0.95316	0.862979	0.778214	0.887133	0.465698	1.18032	0.73408	1.28233	0.621399	0.698232	0.532956	1.05363	0.322018	1.10662	0.8198	0.831764	0.721426	1.61436	0.428473	1.18425	0.329781	XI
1092	4.87	5.09	21.03	14.02	9.402	gi|528482470	PREDICTED: mitochondrial import receptor subunit TOM70 isoform X1 [Danio rerio]	Danio rerio	4			0.946237	0.922009					0.946237		0.981748	0.992871					0.981748		1.88799	0.331954					1.88799		XI
1093	3.81	3.81	21.67	9.852	8.867	gi|576888645	Ubiquilin-4 [Ictalurus punctatus]	Ictalurus punctatus		3				1.11686	0.814777			1.11686				1.01859	0.953976			1.01859				1.94089	0.334408			1.94089		XI
1094	4.87	4.88	17.17	7.794	2.246	gi|528512269	PREDICTED: methylmalonyl-CoA mutase, mitochondrial isoform X1 [Danio rerio]	Danio rerio	3	4	5	1.00925	0.710151	0.870964	0.592596	0.937562	0.781502	0.93926	0.381681	16.7494	0.035463	1.04713	0.88796	1.08643	0.765428	6.29433	0.071264	1.40605	0.198546	0.809096	0.398152	1.07647	0.813513	1.0972	0.140328	XI
1095	4.86	5.14	20.65	10.39	4.434	gi|528510133	PREDICTED: ATP-binding cassette sub-family F member 1 isoform X1 [Danio rerio]	Danio rerio	3	8		1.22462	0.462243	1.07647	0.877365			1.15054	0.333447	0.787046	0.632083	1.15878	0.676997			0.972911	0.346091	0.912011	0.785023	0.816582	0.294893			0.864297	0.222787	XI
1096	4.86	5.05	14.64	5.118	3.173	gi|182890034	Sec23ip protein [Danio rerio]	Danio rerio	4			0.831764	0.717755					0.831764		1.22462	0.673584					1.22462		3.04789	0.205424					3.04789		XI
1097	3.78	4.04	40.22	25.14	12.85	gi|432945673	PREDICTED: visinin-like protein 1-like isoform 2 [Oryzias latipes]	Oryzias latipes		5				1.09648	0.854216			1.09648				1.31826	0.623549			1.31826				1.1272	0.807966			1.1272		XI
1098	4.85	4.85	27.23	20.19	20.19	gi|82658290	high mobility group protein B2 [Danio rerio]	Danio rerio	5	4		1.70608	0.397072	0.691831	0.585052			1.19896	0.223363	1.6293	0.422316	1.0666	0.958614			1.34795	0.333036	0.432514	0.281301	0.239883	0.261474			0.336199	0.0918685	XI
1099	3.77	15.84	66.91	47.79	42.65	gi|209734884	Histone H3.3 [Salmo salar]	Salmo salar		8	12			0.787046	0.658252	6.98232	0.364926	3.88468	0.228955			0.744732	0.594603	9.63829	0.353784	5.19151	0.20748			1.18032	0.736417	5.7544	0.406493	3.46736	0.268848	XI
1100	6.17	6.39	13.02	5.621	4.882	gi|66472592	uncharacterized protein LOC553602 [Danio rerio]	Danio rerio			3					1.1272	0.685813	1.1272						1.19124	0.594921	1.19124						1.20226	0.580731	1.20226		XI
1101	4.84	4.98	10.4	5.369	2.461	gi|528483202	PREDICTED: cell adhesion molecule with homology to L1CAM (close homolog of L1) b, partial [Danio rerio]	Danio rerio	2		2	0.870964	0.583215			1.01859	0.951162	0.944777	0.41266	1.09648	0.576258			1.02802	0.906983	1.06225	0.396582	0.580764	0.00548686			0.92045	0.96146	0.750607	0.0100641	XII
1102	3.77	4.23	22.57	9.142	4.478	gi|528475148	PREDICTED: brain-specific angiogenesis inhibitor 1-associated protein 2 isoform X2 [Danio rerio]	Danio rerio		2	2			1.05682	0.892381	0.855067	0.765602	0.955942	0.472652			1.00925	0.966308	0.83946	0.747474	0.924357	0.489645			1.11686	0.807454	0.794328	0.673049	0.955596	0.407062	XI
1103	3.77	3.84	25.87	20.28	20.28	gi|41387200	coiled-coil-helix-coiled-coil-helix domain-containing protein 10, mitochondrial [Danio rerio]	Danio rerio		2				0.758578	0.620799			0.758578				0.704693	0.546636			0.704693				1.72187	0.391849			1.72187		XI
1104	4.84	4.84	11.63	4.241	3.146	gi|528514518	PREDICTED: NHS-like protein 2-like [Danio rerio]	Danio rerio	2	1	1	0.946237	0.893851	1.04713	0.906379	0.698232	0.421747	0.8972	0.389734	0.879022	0.748369	0.963829	0.94887	0.870964	0.592945	0.904605	0.435753	1.40605	0.370213	0.990832	0.992961	0.787046	0.544222	1.06131	0.287371	XI
1105	4.81	5.21	15.4	4.549	3.751	gi|528510784	PREDICTED: myosin VIa isoform X4 [Danio rerio]	Danio rerio	3		5	1.24738	0.574486			0.816582	0.575159	1.03198	0.288596	1.03753	0.908947			0.744732	0.424439	0.89113	0.322016	1.65959	0.340946			1.09648	0.728461	1.37803	0.234653	XI
1106	3.76	4.14	18.01	12.37	9.409	gi|167963462	serpin peptidase inhibitor [Danio rerio]	Danio rerio		3				0.597035	0.416449			0.597035				0.570164	0.393266			0.570164				0.630957	0.456968			0.630957		XI
1107	4.8	5.22	20.89	13.09	6.825	gi|528502458	PREDICTED: ephexin-1-like isoform X3 [Danio rerio]	Danio rerio	3	2	5	0.92045	0.849713	1.31826	0.301912	1.01859	0.902892	1.08577	0.313136	0.554626	0.273901	1.01859	0.440228	1.18032	0.425845	0.917846	0.12062	0.505825	0.313989	1.21339	0.383825	0.946237	0.836195	0.888484	0.188218	XI
1108	3.75	4.31	16.33	2.81	1.932	gi|528482509	PREDICTED: kinesin family member 1A isoform X11 [Danio rerio]	Danio rerio		2				8.47227	0.0253802			8.47227				8.62979	0.0243395			8.62979				8.70964	0.025182			8.70964		XI
1109	6.15	13.5	28.68	15.51	9.375	gi|291190795	alpha-actinin-1 [Salmo salar]	Salmo salar			8					7.44732	0.00150314	7.44732						0.570164	0.114586	0.570164						4.83059	0.00143211	4.83059		XI
1110	4.79	4.79	10.91	5.367	3.757	gi|292616476	PREDICTED: copine-7-like [Danio rerio]	Danio rerio	2		1	0.912011	0.845355			0.928966	0.778153	0.920489	0.461314	0.831764	0.695566			1.05682	0.793294	0.944291	0.411205	0.519996	0.290179			0.824138	0.291002	0.672067	0.102555	XI
1111	3.75	3.75	17.85	9.231	9.231	gi|46309527	uncharacterized protein LOC404610 [Danio rerio]	Danio rerio		3				1.1272	0.799751			1.1272				0.954993	0.93588			0.954993				1.38038	0.548954			1.38038		XI
1112	4.78	4.99	14.78	8.275	5.306	gi|528474557	PREDICTED: LOW QUALITY PROTEIN: caskin-1 [Danio rerio]	Danio rerio	6	6	6	0.787046	0.66139	0.912011	0.878906	0.912011	0.870136	0.870356	0.478793	0.529663	0.349249	1.03753	0.996901	1.01859	0.975041	0.861927	0.388359	0.816582	0.708478	0.855067	0.709714	1.08643	0.851807	0.919358	0.439659	XI
1113	6.15	6.55	14.06	4.04	4.04	gi|528519615	PREDICTED: lisH domain and HEAT repeat-containing protein KIAA1468 homolog isoform X2 [Danio rerio]	Danio rerio			3					0.824138	0.434541	0.824138						0.903649	0.617948	0.903649						0.77983	0.411484	0.77983		XI
1114	4.78	4.88	15.93	6.467	4.259	gi|528519988	PREDICTED: SH3 domain-containing kinase-binding protein 1 isoform X1 [Danio rerio]	Danio rerio	2		2	4.92039	0.0296849			1.15878	0.850301	3.03959	0.0382755	6.79204	0.0282711			2.03236	0.396181	4.4122	0.0192595	3.0761	0.0294036			1.43219	0.667238	2.25414	0.0309863	IV
1115	3.74	4.82	23.92	14.23	4.124	gi|46329651	Annexin A11b [Danio rerio]	Danio rerio		2	9			1.03753	0.923548	0.831764	0.638286	0.934646	0.429559			1.09648	0.845519	0.912011	0.785428	1.00424	0.46414			1.0666	0.880733	0.954993	0.853822	1.01079	0.502202	XI
1116	3.74	3.83	35.34	14.22	14.22	gi|158253845	Poly(A) binding protein, nuclear 1 [Danio rerio]	Danio rerio		2				1.02802	0.946616			1.02802				0.954993	0.937284			0.954993				1.10662	0.822971			1.10662		XI
1117	4.77	4.93	57.14	33.57	30.71	gi|157311703	THO complex subunit 4 [Danio rerio]	Danio rerio	8		6	1.03753	0.926625			1.28233	0.625517	1.15993	0.424814	0.963829	0.95937			1.21339	0.69437	1.08861	0.465065	1.30617	0.612728			1.7378	0.388386	1.52199	0.227378	XI
1118	3.74	3.79	28.35	18.9	11.02	gi|83415112	60S ribosomal protein L22 [Danio rerio]	Danio rerio		3				0.765597	0.627956			0.765597				0.831764	0.727676			0.831764				0.539511	0.362281			0.539511		XI
1119	4.77	4.87	22.18	12.63	9.556	gi|94732345	COP9 constitutive photomorphogenic homolog subunit 7A [Danio rerio]	Danio rerio	2	3	4	1.00925	0.986309	1.55597	0.275348	0.758578	0.720149	1.10793	0.283535	1.92309	0.345428	1.80302	0.289802	1.58489	0.490904	1.77033	0.117076	0.0346737	0.0400197	1.69044	0.362612	0.564937	0.678559	0.763351	0.037105	XII
1120	6.15	6.21	54.48	44.14	26.21	gi|327358611	40S ribosomal protein S17, partial [Oryzias melastigma]	Oryzias melastigma			5																									XI
1121	6.14	8.07	24.27	9.589	5.675	gi|528488582	PREDICTED: oxoglutarate (alpha-ketoglutarate) dehydrogenase (lipoamide) isoform X2 [Danio rerio]	Danio rerio			5					0.855067	0.752603	0.855067						0.744732	0.521251	0.744732						0.685488	0.467815	0.685488		XI
1122	4.76	4.92	12.11	3.704	2.006	gi|75755516	KARP-binding protein [Danio rerio]	Danio rerio	2		1	0.501187	0.160219			0.334195	0.201997	0.417691	0.0470649	0.672977	0.240648			0.855067	0.673364	0.764022	0.170397	0.253513	0.0781301			0.963829	0.917948	0.608671	0.0900309	XIV
1123	4.76	4.8	19.35	12.81	12.81	gi|125853161	PREDICTED: ubiquitin-like modifier activating enzyme 5 [Danio rerio]	Danio rerio	4		4	1.10662	0.820236			1.03753	0.933695	1.07208	0.507962	0.559758	0.382834			1.08643	0.815456	0.823092	0.277099	0.529663	0.355866			0.359749	0.335681	0.444706	0.134721	XI
1124	3.73	3.74	34.39	17.3	8.228	gi|47123260	Ubiquinol-cytochrome c reductase core protein I [Danio rerio]	Danio rerio		4	12			1.00925	0.911093	1.04713	0.62636	1.02819	0.420476			1.09648	0.800186	1.14815	0.652096	1.12232	0.396145			0.831764	0.722537	1.0666	0.352026	0.94918	0.238794	XI
1125	6.13	6.44	15.46	3.731	3.731	gi|38564423	WD repeat-containing protein 3 [Danio rerio]	Danio rerio			4					0.319154	0.328316	0.319154						0.104713	0.0555146	0.104713						1.07647	0.676486	1.07647		XI
1126	4.75	4.76	15.82	11.22	11.22	gi|528510179	PREDICTED: tumor protein D52 isoform X6 [Danio rerio]	Danio rerio	4		3	0.972747	0.975358			1.45881	0.66868	1.21578	0.458775	1.18032	0.728857			0.870964	0.882578	1.02564	0.454711	0.510505	0.459059			1.10662	0.905123	0.808565	0.33911	XI
1127	6.13	6.13	20.92	13.56	11.03	gi|528519050	PREDICTED: zgc:158293 isoform X1 [Danio rerio]	Danio rerio			3					1.03753	0.946872	1.03753						1.14815	0.950521	1.14815						0.619441	0.292964	0.619441		XI
1128	4.74	4.82	12.26	4.93	2.781	gi|528512077	PREDICTED: ralBP1-associated Eps domain-containing protein 1 isoform X1 [Danio rerio]	Danio rerio	2	4		0.398107	0.122979	1.1272	0.695372			0.762653	0.103589	0.831764	0.620269	1.02802	0.515965			0.92989	0.282082	0.0772681	0.00465823	1.09648	0.987177			0.586873	0.00893065	XII
1129	3.7	3.77	42.45	28.98	20.82	gi|47087630	serine/arginine-rich splicing factor 1A [Danio rerio]	Danio rerio		3				1.11686	0.830196			1.11686				1.24738	0.698207			1.24738				1.1695	0.769393			1.1695		XI
1130	4.73	10.89	65.1	51.68	40.6	gi|192453566	ADP/ATP translocase 3 [Danio rerio]	Danio rerio	16		16	0.928966	0.892795			0.937562	0.904696	0.933264	0.52498	1.0666	0.88166			0.954993	0.940628	1.01079	0.53355	0.591562	0.412924			0.608135	0.429911	0.599848	0.182623	XI
1131	4.72	4.9	20.06	10.19	4.545	gi|49618969	proline/glutamine rich splicing factor [Danio rerio]	Danio rerio	2	3	6	0.903649	0.871808	0.946237	0.938028	0.887156	0.492669	0.912347	0.425767	0.887156	0.772342	0.636796	0.57742	1.02802	0.44987	0.850656	0.287852	1.30617	0.627871	0.731139	0.629321	1.11686	0.44581	1.05139	0.266348	XI
1132	3.7	3.77	34.04	19.15	19.15	gi|348539069	PREDICTED: peptidyl-prolyl cis-trans isomerase FKBP1A-like [Oreochromis niloticus]	Oreochromis niloticus		3																										XI
1133	3.69	4.13	19.66	7.339	2.49	gi|528509004	PREDICTED: MAP7 domain containing 1 isoform X2 [Danio rerio]	Danio rerio		2				0.801678	0.688166			0.801678				0.870964	0.815111			0.870964				0.758578	0.601227			0.758578		XI
1134	4.72	4.72	21.21	14.22	6.527	gi|528511154	PREDICTED: eukaryotic translation initiation factor 5 isoform X2 [Danio rerio]	Danio rerio	2	2	4	1.01859	0.840762	1.08643	0.849225	1.00925	0.972265	1.03809	0.558141	1.08643	0.885861	1.1272	0.80406	1.25892	0.650475	1.15752	0.45791	1.10662	0.497919	0.824138	0.719873	1.1272	0.79816	1.01932	0.353262	XI
1135	4.71	4.82	37.01	10.45	10.45	gi|528517131	PREDICTED: serine/arginine-rich splicing factor 6a isoform X2 [Danio rerio]	Danio rerio	6			1.15878	0.64741					1.15878		1.03753	0.87107					1.03753		1	0.978429					1		XI
1136	3.69	3.83	32.73	12.59	10.79	gi|528511032	PREDICTED: syntaxin-binding protein 6 isoform X2 [Danio rerio]	Danio rerio		2				0.642688	0.339645			0.642688				0.608135	0.274202			0.608135				0.648634	0.344459			0.648634		XI
1137	6.12	6.18	33.95	27.44	27.44	gi|528499678	PREDICTED: GTP-binding nuclear protein Ran isoform X1 [Danio rerio]	Danio rerio			5					0.990832	0.991177	0.990832						1.09648	0.84293	1.09648						1.0666	0.851316	1.0666		XI
1138	4.71	4.71	12.11	7.233	5.975	gi|47085983	phosphoenolpyruvate carboxykinase [GTP], mitochondrial [Danio rerio]	GTP	5	10	12	2.26987	0.2822	0.92045	0.776023	1.52757	0.0330925	1.57263	0.0294891	1.52757	0.467247	0.937562	0.803006	0.847227	0.0909419	1.10412	0.0910541	1.80302	0.372195	1.14815	0.456266	0.465586	0.0136373	1.13892	0.0122561	II
1139	3.68	3.88	18.01	3.954	3.076	gi|125812164	PREDICTED: serine/threonine-protein kinase TAO2-like [Danio rerio]	Danio rerio		2	1			1.19124	0.302525	0.937562	0.914675	1.0644	0.253958			1.39316	0.115593	1	0.991353	1.19658	0.130426			1.04713	0.468593	1.15878	0.754927	1.10295	0.302941	XI
1140	4.7	10.38	60	34.43	25.9	gi|47086749	heterogeneous nuclear ribonucleoprotein A0 [Danio rerio]	Danio rerio	11	11		1.78649	0.311786	0.642688	0.474381			1.21459	0.158905	1.6293	0.361637	0.724436	0.578954			1.17687	0.206751	1.24738	0.321597	0.501187	0.336551			0.874285	0.124733	XI
1141	4.7	4.7	16.99	9.951	7.767	gi|41393063	TAR DNA-binding protein 43 [Danio rerio]	Danio rerio	3	2	1	1.1272	0.147073					1.1272		1.1695	0.11473					1.1695		1.24738	0.0803344					1.24738		XI
1142	3.66	3.71	19.3	5.339	4.312	gi|584020793	PREDICTED: COP9 signalosome complex subunit 1-like [Neolamprologus brichardi]	Neolamprologus brichardi		2				1.00925	0.97979			1.00925				1.01859	0.971128			1.01859				1.80302	0.383729			1.80302		XI
1143	4.68	4.68	16.89	9.556	9.556	gi|528507370	PREDICTED: peptidyl-prolyl cis-trans isomerase FKBP4 isoform X1 [Danio rerio]	Danio rerio	3		2	0.928966	0.899223			0.731139	0.502197	0.830053	0.359156	1.05682	0.889023			0.731139	0.495147	0.893979	0.352909	0.758578	0.623459			0.981748	0.970902	0.870163	0.437084	XI
1144	3.66	3.69	16.52	10.14	10.14	gi|82658210	protein phosphatase 1 regulatory subunit 7 [Danio rerio]	Danio rerio		2				1.48594	0.488007			1.48594				1.67494	0.40724			1.67494				1.2942	0.618613			1.2942		XI
1145	6.09	7.25	11.23	3.609	2.887	gi|47226169	unnamed protein product [Tetraodon nigroviridis]	Tetraodon nigroviridis			3					0.831764	0.644346	0.831764						0.903649	0.819554	0.903649						0.887156	0.776022	0.887156		XI
1146	4.66	4.91	15.01	7.175	5.769	gi|528510372	PREDICTED: collagen alpha-2(I) chain isoform X3 [Danio rerio]	Danio rerio	4		5	1.61436	0.0133643			3.28095	0.565514	2.44766	0.0137389	1.59956	0.0138911			5.7544	0.270527	3.67698	0.00748781	0.972747	1			4.92039	0.309264	2.94657	0.275234	V
1147	3.65	3.84	22.36	12.99	9.97	gi|47551331	protein phosphatase 1, catalytic subunit, alpha [Danio rerio]	Danio rerio		3				1.03753	0.92446			1.03753				1.0666	0.880896			1.0666				1.21339	0.697216			1.21339		XI
1148	4.66	4.89	40	18.71	8.387	gi|528509044	PREDICTED: keratin 12 isoform X1 [Danio rerio]	Danio rerio	4	1	3	4.96592	0.0270978	2.70396	0.242632	0.758578	0.0143745	2.80949	0.000906286	3.01995	0.0280922	1.33045	0.585021	1.34276	0.0908334	1.89772	0.00866776	0.831764	0.0294747	1.7378	0.404623	1.20226	0.137772	1.25728	0.00935244	IV
1149	4.65	5.11	33.94	25.69	19.27	gi|71897458	parvalbumin [Oreochromis mossambicus]	Oreochromis mossambicus	3			1.08643	0.773028					1.08643		0.316228	0.626958					0.316228		0.465586	0.327346					0.465586		XI
1150	3.61	4.16	10.86	1.955	1.378	gi|2981139	huntingtin [Danio rerio]	Danio rerio		2				1.2942	0.611027			1.2942				1.61436	0.423182			1.61436				0.666807	0.483698			0.666807		XI
1151	4.64	4.69	17.64	5.498	5.498	gi|408451528	argonaute 2 [Danio rerio]	Danio rerio	4	5	5	1.1695	0.771555	1	0.987798	1.02802	0.925332	1.06584	0.562237	1.03753	0.905241	1.10662	0.827089	1.02802	0.921003	1.05739	0.556409	1.33045	0.996904	1.07647	0.861621	0.963829	0.954329	1.12358	0.60182	XI
1152	6.08	6.18	21.23	15.08	15.08	gi|71834472	sideroflexin-5 [Danio rerio]	Danio rerio			3					0.981748	0.971271	0.981748						1.0666	0.788133	1.0666						1.01859	0.910133	1.01859		XI
1153	4.63	4.69	17.48	5.796	4.324	gi|40538764	ceruloplasmin precursor [Danio rerio]	Danio rerio	4	3		1.19124	0.320522	1.09648	0.801292			1.14386	0.240499	1.15878	0.429248	1.31826	0.521126			1.23852	0.217193	1.19124	0.288795	1	0.983548			1.09562	0.258829	XI
1154	4.62	4.65	32.59	16.61	11.82	gi|80751159	uncharacterized protein LOC641325 precursor [Danio rerio]	Danio rerio	3			1.33045	0.584543					1.33045		1.28233	0.625542					1.28233		1.23595	0.675246					1.23595		XI
1155	3.58	4.89	17.82	2.029	1.034	gi|528501845	PREDICTED: unconventional myosin-XVIIIa isoform X6 [Danio rerio]	Danio rerio		2				0.92045	0.882133			0.92045				0.731139	0.636855			0.731139				1.39316	0.593335			1.39316		XI
1156	6.07	8.77	27.44	16.36	13.72	gi|528483347	PREDICTED: guanine nucleotide-binding protein G(s) subunit alpha isoform X2 [Danio rerio]	Danio rerio			6					0.912011	0.737354	0.912011						0.963829	0.845018	0.963829						0.847227	0.358131	0.847227		XI
1157	4.61	4.66	15.15	5.353	5.353	gi|92096421	Si:dkey-159a18.3 [Danio rerio]	Danio rerio	3	3		1.03753	0.918613	0.928966	0.892531			0.983247	0.529829	1.00925	0.964653	1	0.98037			1.00463	0.577385	1.48594	0.490592	0.879022	0.816989			1.18248	0.330724	XI
1158	3.58	3.75	17.18	3.101	3.101	gi|528493962	PREDICTED: pantothenate kinase 4 isoform X2 [Danio rerio]	Danio rerio		2	1			4.13048	0.762289	7.37904	0.855252	5.75476	0.45866			4.44631	0.782842	0.963829	0.313012	2.70507	0.232336			3.53183	0.842945	6.13762	0.943196	4.83473	0.519897	XI
1159	4.6	21.08	48.73	41.57	34.18	gi|41152346	alpha-enolase [Danio rerio]	Danio rerio	25	19				1.87068	0.353286			1.87068				0.862979	0.788404			0.862979				2.96483	0.218415			2.96483		XI
1160	3.57	3.6	15.82	3.516	3.516	gi|49902633	Archain 1 like [Danio rerio]	Danio rerio		2				1.07647	0.872991			1.07647				1.01859	0.959028			1.01859				0.831764	0.735701			0.831764		XI
1161	6.07	6.36	15.37	6.619	6.619	gi|225707492	COP9 signalosome complex subunit 3 [Osmerus mordax]	Osmerus mordax			4					0.862979	0.69366	0.862979						1	0.95905	1						0.824138	0.599745	0.824138		XI
1162	4.6	4.72	29.18	18.36	14.1	gi|52219048	nuclear ubiquitous casein and cyclin-dependent kinases substrate [Danio rerio]	Danio rerio	2	3		2.07014	0.308862	1.35519	0.484703			1.71267	0.160387	2.22844	0.282952	1.51356	0.405368			1.871	0.130521	1.14815	0.630165	1.22462	0.59396			1.18639	0.315249	XI
1163	6.06	6.36	21.18	7.941	7.941	gi|55925572	annexin A3b [Danio rerio]	Danio rerio			4					1.14815	0.73797	1.14815						0.428549	0.105822	0.428549						0.30761	0.0523702	0.30761		XI
1164	4.6	4.68	20.75	15.72	12.26	gi|42744604	Pcbp2 protein [Danio rerio]	Danio rerio	6	4	5	0.870964	0.801725	0.870964	0.80073			0.870964	0.454112	0.765597	0.624789	1.00925	0.975478			0.887425	0.43904	0.717794	0.562802	1.02802	0.933596			0.872905	0.397991	XI
1165	4.58	4.66	17.83	9.707	9.707	gi|551509632	PREDICTED: AP-1 complex subunit mu-1-like isoform X1 [Xiphophorus maculatus]	Xiphophorus maculatus	3			1.04713	0.983083					1.04713		0.928966	0.767485					0.928966		0.847227	0.799693					0.847227		XI
1166	3.53	4.75	56.73	25.96	25.96	gi|60392159	RecName: Full=Cytochrome c	DANRE		3	5			0.879022	0.817765	0.816582	0.984911	0.847802	0.524066			1.01859	0.960025	0.672977	0.303283	0.845784	0.263512			0.787046	0.666515	0.448745	0.0538306	0.617896	0.0512521	XI
1167	4.57	4.73	25.3	19.17	15.02	gi|182890866	Zgc:158685 protein [Danio rerio]	Danio rerio	10			1.10662	0.829453					1.10662		1.15878	0.759947					1.15878		0.981748	0.992185					0.981748		XI
1168	6.06	6.22	13.84	6.744	6.744	gi|62632727	C-terminal-binding protein 2 [Danio rerio]	Danio rerio			4					1.55597	0.505204	1.55597						1.70608	0.440448	1.70608						1.22462	0.717046	1.22462		XI
1169	3.52	3.61	21.04	8.091	8.091	gi|41053387	transcription elongation factor A protein 1 [Danio rerio]	Danio rerio		2	1			1	0.96537	5.19996	0.0312537	3.09998	0.0444059			1	0.97934	6.66807	0.0301918	3.83403	0.0436673			0.855067	0.651067	0.772681	0.419846	0.813874	0.251706	V
1170	4.57	4.57	12.13	7.335	4.192	gi|55925387	carnitine O-palmitoyltransferase 2, mitochondrial [Danio rerio]	Danio rerio	2	1		0.954993	0.928966	0.794328	0.673079			0.87466	0.446421	1.05682	0.899574	0.824138	0.72192			0.940478	0.457512	1.22462	0.666822	0.816582	0.709039			1.0206	0.370603	XI
1171	3.51	3.56	19.8	4.4	4.4	gi|57526709	UBX domain-containing protein 4 [Danio rerio]	Danio rerio		2	2			1.33045	0.591453	0.879022	0.364495	1.10474	0.211308			1.33045	0.589556	0.937562	0.658484	1.13401	0.32343			0.937562	0.91784	0.963829	0.765559	0.950695	0.481178	XI
1172	4.56	4.78	19.64	8.464	8.464	gi|528480519	PREDICTED: amyloid beta A4 precursor protein-binding family A member 1 isoform X2 [Danio rerio]	Danio rerio	5			0.972747	0.964376					0.972747		1.04713	0.90654					1.04713		1.1695	0.743489					1.1695		XI
1173	3.51	3.55	22	4.182	4.182	gi|528514296	PREDICTED: drebrin-like isoform X4 [Danio rerio]	Danio rerio		3				0.870964	0.765662			0.870964				0.954993	0.952689			0.954993				1.02802	0.847563			1.02802		XI
1174	4.56	4.61	20.13	13.35	13.35	gi|82187334	RecName: Full=Selenium-binding protein 1	DANRE	5		5					1.15878	0.762037	1.15878						0.990832	0.993436	0.990832						1.19124	0.717502	1.19124		XI
1175	4.54	4.81	16.28	8.42	4.411	gi|213627810	Si:ch211-129c21.6 [Danio rerio]	Danio rerio	4		1	1.05682	0.738929			1.09648	0.841299	1.07665	0.444744	0.92045	0.614321			1.19124	0.724264	1.05585	0.355514	0.801678	0.290354			0.862979	0.777414	0.832328	0.218656	XI
1176	4.54	4.65	18.92	14.35	10.4	gi|528471119	PREDICTED: V-type proton ATPase subunit H isoform X1 [Danio rerio]	Danio rerio	5	5	7	1.23595	0.679409	1.0666	0.854242	1.1695	0.654537	1.15735	0.412668	0.954993	0.917669	1.28233	0.671673	1.14815	0.795962	1.12849	0.471471	0.337287	0.220502	0.816582	0.68411	0.981748	0.872167	0.711873	0.222743	XI
1177	3.48	3.53	20.08	2.839	2.208	gi|71834402	squamous cell carcinoma antigen recognized by T-cells 3 [Danio rerio]	Danio rerio		2	1			1.13763	0.787336	0.937562	0.620835	1.03759	0.379079			1.1695	0.754147	0.990832	0.959595	1.08017	0.490237			1.25892	0.648808	0.895365	0.335598	1.07714	0.212881	XI
1178	4.54	4.54	20.67	14	14	gi|68565894	RecName: Full=H/ACA ribonucleoprotein complex subunit 2-like protein; AltName: Full=Nucleolar protein family A member 2-like protein; AltName: Full=snoRNP protein NHP2	DANRE	3	3	2	1.05682	0.94443	2.65461	0.974045	1.01859	0.872252	1.57667	0.596147	2.22844	0.978732	1.8197	0.943148	1	0.976963	1.68271	0.627336	1.72187	0.983885	0.359749	0.678381	0.937562	0.999911	1.00639	0.54797	XI
1179	3.48	3.5	11.26	2.686	2.686	gi|410922180	PREDICTED: amyloid beta A4 precursor protein-binding family A member 1-like [Takifugu rubripes]	Takifugu rubripes		2				0.772681	0.637769			0.772681				0.77983	0.646189			0.77983				0.831764	0.737711			0.831764		XI
1180	4.53	4.56	16.49	7.979	7.979	gi|528481350	PREDICTED: thioredoxin reductase 3 isoform X2 [Danio rerio]	Danio rerio	3	2				1.09648	0.840574			1.09648				1.10662	0.818012			1.10662				1.0666	0.888766			1.0666		XI
1181	4.53	4.53	43.56	22.77	21.78	gi|68262419	Zgc:85677 [Danio rerio]	Danio rerio	2	4		1.28233	0.573295	0.937562	0.857233			1.10995	0.380466	1.08643	0.826942	1.10662	0.734066			1.09653	0.437892	0.870964	0.733435	0.77983	0.45249			0.825397	0.2895	XI
1182	4.52	6.74	28.04	19.19	11.07	gi|410933283	PREDICTED: uncharacterized protein LOC101068669 [Takifugu rubripes]	Takifugu rubripes	4	13		3.10456	0.295681					3.10456		1.97697	0.490233					1.97697		0.113763	0.0541287					0.113763		XI
1183	3.47	3.59	17.1	6.002	4.53	gi|528482414	PREDICTED: disks large homolog 1 isoform X10 [Danio rerio]	Danio rerio		2				1.0666	0.873337			1.0666				0.963829	0.962044			0.963829				1.24738	0.650431			1.24738		XI
1184	6.04	6.1	55.56	50.93	39.81	gi|53933246	FK506 binding protein 1-like [Danio rerio]	Danio rerio			4					0.862979	0.531205	0.862979						1.05682	0.86601	1.05682						0.765597	0.290187	0.765597		XI
1185	4.52	4.67	17.32	8.591	4.698	gi|528485085	PREDICTED: cysteinyl-tRNA synthetase, cytoplasmic isoform X1 [Danio rerio]	Danio rerio	2			1.1695	0.713911					1.1695		1.13763	0.744846					1.13763		0.758578	0.481601					0.758578		XI
1186	4.52	4.64	15.57	6.36	6.36	gi|34925259	RecName: Full=RuvB-like 1; AltName: Full=Pontin; AltName: Full=zPontin	DANRE	3	1	4	0.963829	0.965463	1.02802	0.935668	0.963829	0.957563	0.985225	0.616166	0.92045	0.843057	1.1272	0.796546	0.981748	0.98616	1.0098	0.545978	1.1695	0.702868	0.963829	0.958612	0.963829	0.960643	1.03239	0.540112	XI
1187	4.51	4.62	45.97	28.91	13.03	gi|49402291	heterogeneous nuclear ribonucleoprotein A1b [Danio rerio]	Danio rerio	5	7	10	0.794328	0.667718	1.1272	0.692481			0.960763	0.365011	1.04713	0.905936	1.24738	0.493005			1.14726	0.356447	0.744732	0.595188	1.38038	0.340183			1.06256	0.201635	XI
1188	3.45	3.7	37.46	15.77	14.37	gi|528522107	PREDICTED: coiled-coil domain-containing protein 136 isoform X2 [Danio rerio]	Danio rerio		3	2			1.10662	0.826166	1.07647	0.862522	1.09154	0.485476			1.05682	0.891788	1.05682	0.895197	1.05682	0.521214			1.31826	0.59994	1.31826	0.600779	1.31826	0.306975	XI
1189	4.51	4.6	22.19	10.64	10.64	gi|47085817	ubiquitin carboxyl-terminal hydrolase isozyme L5 [Danio rerio]	Danio rerio	3			0.972747	0.955687					0.972747		1.05682	0.888387					1.05682		0.544503	0.449752					0.544503		XI
1190	4.5	4.72	12.16	4.866	2.817	gi|528471461	PREDICTED: UDP-glucose:glycoprotein glucosyltransferase 1 isoform X2 [Danio rerio]	Danio rerio	3	1	6	0.946237	0.923154	0.946237	0.9194	1.10662	0.825547	0.999699	0.560554	0.972747	0.966178	1.03753	0.929871	0.937562	0.907219	0.982612	0.600305	1.22462	0.6896	0.963829	0.957073	1.14815	0.75918	1.1122	0.476521	XI
1191	4.5	4.5	16.29	8.614	8.614	gi|548408077	PREDICTED: RNA-binding protein Nova-1-like isoform X1 [Pundamilia nyererei]	Pundamilia nyererei	3			0.83946	0.741698					0.83946		0.887156	0.822698					0.887156		1.04713	0.909875					1.04713		XI
1192	3.43	3.61	16.8	1.714	1.714	gi|410915698	PREDICTED: zinc finger X-chromosomal protein-like [Takifugu rubripes]	Takifugu rubripes		2				0.10666	0.729308			0.10666				0.17378	0.658244			0.17378				0.937562	0.913386			0.937562		XI
1193	6.01	6.4	11.95	3.633	3.25	gi|528474684	PREDICTED: lethal giant larvae homolog 1 isoform X4 [Danio rerio]	Danio rerio			3					0.83946	0.61215	0.83946						0.570164	0.207388	0.570164						1.22462	0.518763	1.22462		XI
1194	4.49	4.54	68.93	39.81	39.81	gi|37590888	Atp5l protein [Danio rerio]	Danio rerio	4			0.879022	0.838861					0.879022		1.0666	0.877994					1.0666		1.00925	0.977778					1.00925		XI
1195	3.43	3.49	18.96	10.7	9.174	gi|403084317	serine/threonine-protein phosphatase PP1-beta catalytic subunit-like protein [Oreochromis niloticus]	Oreochromis niloticus		2				0.737904	0.593018			0.737904				0.711214	0.549586			0.711214				0.630957	0.455782			0.630957		XI
1196	4.49	4.49	24.31	20.78	9.804	gi|62955483	NADH dehydrogenase [ubiquinone] iron-sulfur protein 3, mitochondrial [Danio rerio]	Danio rerio	2	1	2	1.00925	0.915644	1.1695	0.742674	0.946237	0.866574	1.04166	0.516354	1.18032	0.328988	1.0666	0.883554	1.05682	0.786964	1.10125	0.310875	0.824138	0.465632	1.40605	0.535228	0.981748	0.968666	1.07064	0.320718	XI
1197	4.49	4.49	40.25	26.42	26.42	gi|41152365	ATP synthase subunit delta, mitochondrial [Danio rerio]	Danio rerio	4			0.972747	0.964956					0.972747		0.564937	0.386978					0.564937		0.758578	0.617209					0.758578		XI
1198	3.41	10.2	59.76	42.34	21.32	gi|169403947	glyceraldehyde-3-phosphate dehydrogenase [Danio rerio]	Danio rerio		11	12			0.928966	0.031178	1.21339	0.847581	1.07118	0.0397691			0.879022	0.033676	0.666807	0.591018	0.772915	0.0313632			0.963829	0.948379	1.20226	0.499316	1.08305	0.370997	XX
1199	4.48	4.49	12.26	8.679	8.679	gi|123701165	vesicular inhibitory amino acid transporter [Danio rerio]	Danio rerio	3		1	0.887156	0.828494			0.809096	0.763498	0.848126	0.449791	0.751623	0.604325			0.751623	0.673338	0.751623	0.334224	0.383707	0.248184			0.685488	0.601192	0.534598	0.159976	XI
1200	3.41	4.42	20.37	2.219	1.21	gi|528497808	PREDICTED: thyroid receptor-interacting protein 11 isoform X1 [Danio rerio]	Danio rerio		2	2			0.794328	0.786134	1.1272	0.796104	0.960763	0.446688			0.642688	0.652996	0.794328	0.668476	0.718508	0.350872			0.212814	0.25444	0.83946	0.739742	0.526137	0.190875	XI
1201	3.4	3.51	15.2	4.024	4.024	gi|528516568	PREDICTED: gamma-adducin isoform X8 [Danio rerio]	Danio rerio		2				1.2942	0.616184			1.2942				1.22462	0.68131			1.22462				0.903649	0.846261			0.903649		XI
1202	6.01	6.08	22.19	17.36	14.15	gi|50418511	V-crk sarcoma virus CT10 oncogene homolog (avian) [Danio rerio]	Danio rerio			3					0.972747	0.951338	0.972747						0.972747	0.89644	0.972747						1.10662	0.976567	1.10662		XI
1203	4.47	4.51	40.1	22.34	22.34	gi|528502100	PREDICTED: high-mobility group box 1b isoform X1 [Danio rerio]	Danio rerio	6	4		0.831764	0.738962	1.19124	0.668723			1.0115	0.381886	0.831764	0.790959	1.49969	0.430048			1.16572	0.294626	0.369828	0.247827	0.255859	0.195413			0.312843	0.0655477	XI
1204	3.4	3.4	22.7	10.12	10.12	gi|528482674	PREDICTED: alcohol dehydrogenase [NADP(+)] B isoform X5 [Danio rerio]	NADP(+)		2				1.20226	0.713509			1.20226				1.13763	0.792019			1.13763				1.43219	0.529513			1.43219		XI
1205	6.01	6.07	32.56	17.05	17.05	gi|528508103	PREDICTED: signal peptidase complex catalytic subunit SEC11A isoform X2 [Danio rerio]	Danio rerio			4					0.444631	0.616886	0.444631						3.46737	0.608262	3.46737						0.0870964	0.479367	0.0870964		XI
1206	4.44	4.55	30.17	20.67	12.35	gi|4140287	glycogen synthase kinase 3 [Danio rerio]	Danio rerio	7	3	11	1.75388	1	0.912011	0.870448	2.31206	0.0309418	1.65932	0.0771089	1.57036	1	0.928966	0.892866	2.39883	0.0315351	1.63272	0.0795683	0.244343	0.0127924	0.625173	0.448786	1.99526	0.0303573	0.954926	0.00151074	XI
1207	4.43	4.67	19.95	10.3	8.866	gi|528469199	PREDICTED: oxysterol-binding protein 1 isoform X6 [Danio rerio]	Danio rerio	4			1.11686	0.805611					1.11686		1.08643	0.852311					1.08643		0.972747	0.967038					0.972747		XI
1208	3.39	3.39	28.18	12.73	12.73	gi|318054652	NADH dehydrogenase (ubiquinone) 1 subunit c2 [Ictalurus punctatus]	Ictalurus punctatus		2				0.963829	0.872097			0.963829				1.02802	0.972026			1.02802				0.954993	0.842793			0.954993		XI
1209	4.43	4.58	39.76	31.89	26.38	gi|528469303	PREDICTED: phosphoglycerate mutase 1b isoform X1 [Danio rerio]	Danio rerio	7	5	11	1.30617	0.702294	0.903649	0.614894	0.685488	0.518685	0.965103	0.307089	1.01859	0.975382	0.737904	0.514424	1.09648	0.843867	0.950991	0.437032	1.40605	0.593534	0.554626	0.513691	0.642688	0.466319	0.867787	0.233723	XI
1210	3.38	3.78	23.6	8.178	3.623	gi|528521587	PREDICTED: ELKS/Rab6-interacting/CAST family member 1 isoform X2 [Danio rerio]	Danio rerio		3	4			0.758578	0.622901	0.972747	0.974709	0.865662	0.437947			0.758578	0.616456	0.912011	0.865057	0.835294	0.401955			0.981748	0.985684	0.847227	0.762525	0.914488	0.502043	XI
1211	4.43	4.45	17.51	4.427	2.213	gi|551502611	PREDICTED: phenylalanine--tRNA ligase alpha subunit-like [Xiphophorus maculatus]	Xiphophorus maculatus	3			0.794328	0.674728					0.794328		1.11686	0.805593					1.11686		0.510505	0.340665					0.510505		XI
1212	3.38	3.58	12.48	5.299	4.444	gi|528497424	PREDICTED: mitochondrial antiviral signaling isoform X2 [Danio rerio]	Danio rerio		2	1			1.03753	0.350474	0.744732	0.598417	0.89113	0.207015			0.60256	0.0338077	0.937562	0.917865	0.770061	0.0454531			0.981748	0.0338077	0.954993	0.938551	0.96837	0.0463007	XX
1213	4.42	4.52	11.75	3.78	2.547	gi|551488565	PREDICTED: splicing factor 3B subunit 3-like [Xiphophorus maculatus]	Xiphophorus maculatus	2		4	1.02802	0.0161426			1.04713	0.863633	1.03757	0.0232094	0.855067	0.738284			0.92045	0.823661	0.887758	0.438394	0.214783	0.00878272			1.09648	0.751052	0.65563	0.0122156	XII
1214	3.37	3.49	12.39	3.604	3.604	gi|182889742	Tat protein [Danio rerio]	Danio rerio		2	1			0.765597	0.59473	5.49541	0.00234316	3.1305	0.00312231			0.226986	0.15966	5.86138	0.00233003	3.04418	0.00095634			0.608135	0.456417	16.7494	0.00167779	8.67878	0.00183037	IV
1215	6	17.04	56.69	33.46	27.95	gi|44890340	Phosphoglycerate mutase 1a [Danio rerio]	Danio rerio			12																									XI
1216	6	7.44	14.46	5.76	5.76	gi|528512242	PREDICTED: protein EFR3 homolog B isoform X2 [Danio rerio]	Danio rerio			4					0.887156	0.822252	0.887156						1.43219	0.522973	1.43219						1.31826	0.598761	1.31826		XI
1217	4.41	4.51	28.23	20.97	15.32	gi|51316652	RecName: Full=40S ribosomal protein S25	DANRE	4	4	5	1.58489	0.72387	0.625173	0.74778	1.02802	0.454971	1.07936	0.324422	0.946237	0.49266	0.751623	0.699764	0.954993	0.41378	0.884284	0.234201	1.5417	0.0316628	0.737904	0.264042	0.92045	0.217435	1.06668	0.0101302	XI
1218	4.41	4.49	13.97	4.811	4.811	gi|66910281	Copg2 protein [Danio rerio]	Danio rerio	3	2	5	0.847227	0.598117	1.18032	0.554258	1.13763	0.773547	1.05506	0.33203	0.737904	0.443476	1.1272	0.799895	0.534564	0.372951	0.799889	0.223517	0.343558	0.263352	1.28233	0.687826	0.398107	0.535041	0.674665	0.183563	XI
1219	6	6.63	16.96	5.977	5.331	gi|50540510	lamin-B receptor [Danio rerio]	Danio rerio			3					1	0.983022	1						0.937562	0.908582	0.937562						0.981748	0.988263	0.981748		XI
1220	4.4	4.4	21.4	20	20	gi|9789579	Na+/K+ ATPase beta subunit isoform 2 [Danio rerio]	Danio rerio	10	6	10	0.744732	0.611737	0.887156	0.78169	0.912011	0.637881	0.847966	0.366139	0.666807	0.510355	1.04713	0.904946	0.879022	0.541349	0.864319	0.327245	0.704693	0.550242	0.809096	0.59299	0.608135	0.0925274	0.707308	0.083575	XI
1221	4.37	4.66	12.21	4.423	2.885	gi|528467284	PREDICTED: FERM, RhoGEF and pleckstrin domain-containing protein 1 isoform X1 [Danio rerio]	Danio rerio	2	2	4	1.05682	0.840091	1	0.94281	0.954993	0.938506	1.00394	0.57598	1.02802	0.903432	1.13763	0.421637	0.954993	0.939446	1.04021	0.399634	0.83946	0.533635	1.24738	0.245825	1.09648	0.841674	1.06111	0.199499	XI
1222	4.37	4.37	42.47	30.59	15.53	gi|528479357	PREDICTED: transcription factor BTF3 isoform X1 [Danio rerio]	Danio rerio	3			0.972747	0.731919					0.972747		0.972747	0.758324					0.972747		0.613762	0.227506					0.613762		XI
1223	4.36	7.96	31.55	21.13	13.52	gi|50370063	Guanine nucleotide binding protein (G protein), alpha inhibiting activity polypeptide 2, like [Danio rerio]	Danio rerio	12	10	7	1.24738	0.604053	0.895365	0.840593	0.928966	0.823367	1.0239	0.434135	0.92045	0.882105	0.972747	0.968409	0.92045	0.798184	0.937882	0.553493	0.376704	0.0072711	0.954993	0.944182	1.08643	0.786074	0.806041	0.023581	XI
1224	4.36	5.23	26.46	13.83	7.524	gi|50811832	DnaJ subfamily A member 2 [Danio rerio]	Danio rerio	3	1		1.18032	0.746758	1.19124	0.723489			1.18578	0.405471	1.11686	0.817401	1.22462	0.682565			1.17074	0.414237	1.05682	0.695577	0.758578	0.621561			0.907698	0.348559	XI
1225	3.31	3.41	12.5	5.199	4.204	gi|528495910	PREDICTED: zinc finger CCCH domain-containing protein 7B [Danio rerio]	Danio rerio		2	2			1.47231	0.563604	1.0666	0.88494	1.26945	0.384283			1.35519	0.646124	1.15878	0.752714	1.25698	0.377785			1.10662	0.895436	0.887156	0.818503	0.99689	0.494172	XI
1226	4.35	4.43	12.24	4.08	3.464	gi|440454697	Mapk8IP3 [Danio rerio]	Danio rerio	2	2	2	0.190546	0.0938197	0.737904	0.742204	1.31826	0.719551	0.748902	0.11863	0.187068	0.00716421	0.704693	0.682624	0.691831	0.43481	0.527864	0.0114619	0.409261	0.462602	1.31826	0.655916	1.25892	0.876609	0.995481	0.339018	XX
1227	4.34	4.54	15.41	5.865	3.38	gi|528489030	PREDICTED: mitogen-activated protein kinase kinase kinase kinase 4 [Danio rerio]	Danio rerio	3		3	1.01859	0.89461					1.01859		0.981748	0.998078					0.981748		1.10662	0.633391					1.10662		XI
1228	6	6.14	19.03	8.997	8.997	gi|44662809	glycoprotein M6Ba [Danio rerio]	Danio rerio			3					0.928966	0.824287	0.928966						1.01859	0.857687	1.01859						1	0.88707	1		XI
1229	3.29	3.29	48.62	27.07	20.99	gi|47220340	unnamed protein product [Tetraodon nigroviridis]	Tetraodon nigroviridis		4				0.862979	0.824493			0.862979				1.14815	0.823347			1.14815				0.124738	0.0499141			0.124738		XI
1230	4.34	4.42	30.6	17.91	8.769	gi|528508754	PREDICTED: cortactin isoform X1 [Danio rerio]	Danio rerio	3		5	2.0893	0.755679			0.831764	0.631587	1.46053	0.372986	2.53513	0.341314			1.1272	0.974815	1.83116	0.290026	0.642688	0.373322			0.77983	0.639138	0.711259	0.227822	XI
1231	6	6.08	24.9	12.45	10.89	gi|528490048	PREDICTED: 60S ribosomal protein L8 isoform X1 [Danio rerio]	Danio rerio			4					3.22107	0.444582	3.22107						2.31206	0.463256	2.31206						1.39316	0.44548	1.39316		XI
1232	4.34	4.34	29.62	17.66	14.4	gi|82179750	RecName: Full=Protein NDRG2	DANRE	3		13					1.02802	0.945321	1.02802						0.855067	0.772587	0.855067						0.772681	0.638	0.772681		XI
1233	4.33	10.05	67.62	40.98	22.54	gi|528522056	PREDICTED: tropomyosin alpha-1 chain isoform X16 [Danio rerio]	Danio rerio	6			2.1677	0.229889					2.1677		1.6293	0.33801					1.6293		2.48886	0.205985					2.48886		XI
1234	3.27	3.58	23.6	12.08	9.551	gi|432868545	PREDICTED: phosphoribosyl pyrophosphate synthase-associated protein 1-like [Oryzias latipes]	Oryzias latipes		2																										XI
1235	3.27	3.29	30.84	18.22	18.22	gi|47087393	heterogeneous nuclear ribonucleoprotein R [Danio rerio]	Danio rerio		4				1.04713	0.90953			1.04713				1.05682	0.898831			1.05682				1.13763	0.784576			1.13763		XI
1236	4.33	4.45	12.37	2.589	1.151	gi|528484722	PREDICTED: coatomer subunit beta isoform X1 [Danio rerio]	Danio rerio	2	3	5	0.990832	0.932461	1.34276	0.361602	1.97697	0.536582	1.43686	0.270659	0.937562	0.893529	1.5417	0.229029	1.85353	0.773975	1.44426	0.249735	1.2942	0.449032	1.87068	0.136416	1.11686	0.95816	1.42725	0.132006	XI
1237	3.26	5.31	24.73	4.37	1.867	gi|9944861	beta-spectrin [Danio rerio]	Danio rerio		3				1.00925	0.917979			1.00925				1.18032	0.439837			1.18032				1.09648	0.593375			1.09648		XI
1238	4.32	76.88	59.12	45.22	34.41	gi|68448530	vitellogenin 5 precursor [Danio rerio]	Danio rerio	87	68	111	0.990832	1			0.990832	1	0.990832	0.596574	0.990832	1			0.990832	1	0.990832	0.596574	0.990832	1			7.72681	0.0159736	4.35882	0.0260494	X
1239	4.32	4.99	17.77	5.78	4.769	gi|542233080	PREDICTED: gamma-adducin-like isoform X7 [Oreochromis niloticus]	Oreochromis niloticus	3			1.03753	0.925031					1.03753		1.0666	0.869316					1.0666		0.855067	0.769982					0.855067		XI
1240	3.26	3.43	33.7	15.02	12.82	gi|41053959	F-actin-capping protein subunit beta [Danio rerio]	Danio rerio		2	7			1.31826	0.59864	0.824138	0.470443	1.0712	0.257228			1.58489	0.443992	0.765597	0.323864	1.17524	0.155501			1.28233	0.632816	0.724436	0.251917	1.00338	0.168286	XI
1241	4.32	4.38	35.32	23.85	10.55	gi|528500056	PREDICTED: hypoxanthine-guanine phosphoribosyltransferase isoform X1 [Danio rerio]	Danio rerio	3			0.990832	0.875262					0.990832		0.928966	0.544653					0.928966		0.772681	0.406473					0.772681		XI
1242	4.32	4.32	60.19	56.48	40.74	gi|41053339	uncharacterized protein LOC336637 [Danio rerio]	Danio rerio	5	4	7	0.30761	0.206259	1.0666	0.883673	0.879022	0.591697	0.751076	0.196541	0.0990832	0.107216	1.08643	0.846629	1.14815	0.722762	0.777888	0.142206	0.0625173	0.0897923	1.28233	0.625985	0.879022	0.729131	0.74129	0.10339	XI
1243	3.22	3.94	21.06	3.255	2.34	gi|301171547	SAFB-like transcription modulator [Danio rerio]	Danio rerio		2				0.139316	0.0539816			0.139316				0.831764	0.989046			0.831764				0.145881	0.0568473			0.145881		XI
1244	4.31	4.47	10.83	4.862	3.945	gi|528515630	PREDICTED: voltage-dependent calcium channel subunit alpha-2/delta-2-like isoform X1 [Danio rerio]	Danio rerio	2																											XI
1245	4.3	4.34	14.19	4.826	2.51	gi|528483042	PREDICTED: SWI/SNF complex subunit SMARCC2 [Danio rerio]	Danio rerio	2			0.990832	0.991651					0.990832		0.672977	0.323137					0.672977		0.625173	0.258135					0.625173		XI
1246	3.21	3.4	21.49	4.788	4.12	gi|528511398	PREDICTED: exocyst complex component 1 isoform X4 [Danio rerio]	Danio rerio		2				0.963829	0.949111			0.963829				0.990832	0.995659			0.990832				1.48594	0.489466			1.48594		XI
1247	5.9	6.05	14.72	4.642	4.642	gi|528513133	PREDICTED: neuroendocrine convertase 1 isoform X1 [Danio rerio]	Danio rerio			4					0.816582	0.475451	0.816582						0.744732	0.320853	0.744732						0.691831	0.238235	0.691831		XI
1248	4.3	4.3	22.34	6.345	4.569	gi|47940426	Proliferation-associated 2G4 ,b [Danio rerio]	Danio rerio	3	5	7	1.2942	0.618345	99.0832	1	0.619441	0.302928	33.6656	0.27634	0.990832	0.995361	99.0832	1	0.758578	0.00937387	33.6109	0.035644	0.383707	0.249325	99.0832	1	0.157036	0.0720644	33.208	0.0577098	VIII
1249	4.29	4.29	76.14	61.42	38.07	gi|50539996	peroxiredoxin-2 [Danio rerio]	Danio rerio	6		7	0.586138	0.434061			1.2942	0.728998	0.940167	0.279799	0.270396	0.207054			1.49969	0.600235	0.88504	0.138931	0.353183	0.301097			1.0666	0.907431	0.70989	0.251623	XI
1250	4.28	5.11	13.92	0.9535	0.5959	gi|528476771	PREDICTED: golgin subfamily B member 1 isoform X2 [Danio rerio]	Danio rerio	2		3	2.18776	0.746456			1.04713	0.00230323	1.61745	0.0037618	1.08643	0.805373			0.879022	0.944625	0.982724	0.505861	0.383707	0.468389			1.21339	0.00516642	0.798548	0.00508803	III
1251	3.2	3.81	20.79	6.337	5.545	gi|528518612	PREDICTED: uncharacterized protein LOC553736 isoform X5 [Danio rerio]	Danio rerio		2																										XI
1252	4.28	4.38	10.47	6.107	5.562	gi|28277444	Adar protein [Danio rerio]	Danio rerio	2	3		2.99226	0.774912					2.99226		0.794328	0.819469					0.794328		4.28548	0.479267					4.28548		XI
1253	5.86	6.63	27.98	17.77	8.318	gi|528510115	PREDICTED: tyrosine--tRNA ligase, cytoplasmic isoform X3 [Danio rerio]	Danio rerio			5					0.887156	0.768128	0.887156						0.870964	0.81295	0.870964						0.809096	0.869052	0.809096		XI
1254	4.27	4.32	34.16	27.72	23.76	gi|5163462	L-plastin [Danio rerio]	Danio rerio	4																											XI
1255	5.83	6.04	14.11	9.643	6.964	gi|56207488	flavin containing monooxygenase 5 [Danio rerio]	Danio rerio			4					0.912011	0.870733	0.912011						0.794328	0.676165	0.794328						0.765597	0.625934	0.765597		XI
1256	4.26	23.4	72.31	68.18	57.85	gi|82208333	RecName: Full=14-3-3 protein beta/alpha-B	DANRE	32	25	27	1.04713	0.949699	1.00925	0.991854	1.07647	0.822374	1.04428	0.586834	1.35519	0.504494	0.619441	0.465221	1.1272	0.739411	1.03394	0.26396	0.47863	0.902917	0.194089	0.0767849	0.963829	0.941318	0.545516	0.141708	XI
1257	4.26	4.49	16.65	2.172	1.861	gi|528479186	PREDICTED: myosin, heavy polypeptide 2, fast muscle specific isoform X2 [Danio rerio]	Danio rerio	2			3.10456	0.210454					3.10456		0.751623	0.612169					0.751623		1.28233	0.629833					1.28233		XI
1258	3.17	3.22	23.58	13.01	13.01	gi|73917284	RecName: Full=60S ribosomal protein L35	DANRE		2																										XI
1259	4.26	4.48	41.83	31.08	11.55	gi|47085943	proteasome subunit alpha type-7-like [Danio rerio]	Danio rerio	2			1.0666	0.884733					1.0666		1.0666	0.879351					1.0666		0.963829	0.957668					0.963829		XI
1260	4.26	4.44	16.45	6.399	5.302	gi|27545245	T-complex protein 1 subunit eta [Danio rerio]	Danio rerio	2		5	1.02802	0.93925			1.03753	0.929643	1.03277	0.550515	0.946237	0.924546			0.895365	0.843364	0.920801	0.513667	1.72187	0.390992			0.83946	0.745527	1.28066	0.263732	XI
1261	4.26	4.34	14.61	5.281	4.607	gi|77993336	cytoplasmic aconitate hydratase [Danio rerio]	Danio rerio	3			0.83946	0.750888					0.83946		0.831764	0.726585					0.831764		0.744732	0.594918					0.744732		XI
1262	3.15	3.19	26.98	8.372	8.372	gi|82187641	RecName: Full=Vesicle-trafficking protein SEC22b-B; AltName: Full=SEC22 vesicle-trafficking protein homolog B-B	DANRE		2				9.90832	0.031098			9.90832				9.81748	0.0299629			9.81748				13.0617	0.0257199			13.0617		XI
1263	4.26	4.26	19.86	7.733	5.624	gi|47550837	eukaryotic translation initiation factor 4B [Danio rerio]	Danio rerio	2			0.990832	1					0.990832		59.7035	0.015234					59.7035		74.4732	0.0148756					74.4732		XI
1264	3.15	3.17	24.01	9.119	9.119	gi|41054309	calponin 3, acidic a [Danio rerio]	Danio rerio		2																										XI
1265	4.25	4.34	20.36	16.74	7.014	gi|46362430	Eukaryotic translation termination factor 1 [Danio rerio]	Danio rerio	2			0.887156	0.892151					0.887156		0.711214	0.617332					0.711214		0.180302	0.0417121					0.180302		XI
1266	5.74	6.76	11.95	4.272	3.56	gi|528516970	PREDICTED: neural cell adhesion molecule L1.1 isoform X2 [Danio rerio]	Danio rerio			3					1.1272	0.522141	1.1272						1.30617	0.423384	1.30617						0.963829	0.912455	0.963829		XI
1267	3.12	3.39	30.45	6.591	5.455	gi|528505651	PREDICTED: proteasome (prosome, macropain) 26S subunit, ATPase, 1 isoform X1 [Danio rerio]	Danio rerio		2	6			0.895365	0.863624	0.831764	0.728765	0.863564	0.448325			1.03753	0.91131	0.847227	0.753451	0.942378	0.47416			1.05682	0.592679	0.816582	0.702195	0.9367	0.33949	XI
1268	4.24	4.39	19.18	10.18	10.18	gi|47086597	alpha-aminoadipic semialdehyde dehydrogenase [Danio rerio]	Danio rerio	4	1	5	0.903649	0.952139	1.03753	0.920677	0.912011	0.869496	0.951063	0.582569	1.08643	0.859522	1.04713	0.907111	0.990832	0.995182	1.04146	0.58727	1.07647	0.921177	0.642688	0.4653	0.954993	0.941616	0.891382	0.42616	XI
1269	4.24	4.35	8.892	2.336	1.809	gi|528478981	PREDICTED: small G protein signaling modulator 1 isoform X1 [Danio rerio]	Danio rerio	2		3	0.816582	0.486186			1.85353	0.0645688	1.33506	0.0458917	1.65959	0.186274			1.75388	0.0737123	1.70673	0.022911	1.03753	0.835386			1.38038	0.14964	1.20896	0.13956	V
1270	4.22	4.39	19.24	9.712	9.712	gi|528494923	PREDICTED: delta-1-pyrroline-5-carboxylate dehydrogenase, mitochondrial isoform X1 [Danio rerio]	Danio rerio	6	3	4	0.903649	0.851236	0.870964	0.7429	0.946237	0.763785	0.90695	0.467746	0.954993	0.947011	0.758578	0.54881	1.03753	0.843733	0.917033	0.445082	1.15878	0.757308	0.625173	0.312266	1.22462	0.3097	1.00286	0.152957	XI
1271	4.22	4.32	23.86	10.54	7.356	gi|42542736	Proteasome (prosome, macropain) 26S subunit, non-ATPase, 3 [Danio rerio]	Danio rerio	3	2	2	0.981748	0.91069	1.20226	0.711616	1.01859	0.954401	1.06753	0.528547	1.01859	0.440617	1.20226	0.707365	1.01859	0.95848	1.07982	0.361916	0.704693	0.204789	1.30617	0.612947	0.912011	0.875647	0.974292	0.19893	XI
1272	3.11	3.18	24.26	6.066	3.986	gi|583984888	PREDICTED: MAGUK p55 subfamily member 6-like isoform X1 [Neolamprologus brichardi]	Neolamprologus brichardi		2																										XI
1273	4.22	4.31	17.58	3.413	3.413	gi|94733400	novel protein similar to vertebrate SAC1 suppressor of actin mutations 1-like (yeast) (SACM1L) [Danio rerio]	Danio rerio	2		2	1.00925	0.888849			1.15878	0.753477	1.08402	0.466663	1.09648	0.648			0.981748	0.990976	1.03911	0.454198	0.685488	0.0114397			0.83946	0.742403	0.762474	0.0151912	XII
1274	3.09	3.15	20.75	7.783	5.896	gi|63101323	Acyl-Coenzyme A dehydrogenase, C-4 to C-12 straight chain [Danio rerio]	Danio rerio		3	12			1.75388	0.381534	0.990832	0.965558	1.37236	0.311744			1.33045	0.586605	1.04713	0.763964	1.18879	0.357276			0.879022	0.805205	0.801678	0.430223	0.84035	0.298474	XI
1275	4.22	4.22	22.08	15.91	13.64	gi|528471871	PREDICTED: microtubule-associated protein 6 homolog [Danio rerio]	Danio rerio	3			1.00925	0.972045					1.00925		0.787046	0.675011					0.787046		0.570164	0.402569					0.570164		XI
1276	5.68	6.68	20.22	4.213	3.371	gi|410895489	PREDICTED: vinculin-like isoform 2 [Takifugu rubripes]	Takifugu rubripes			3					1.43219	0.0302542	1.43219						1.01859	0.859037	1.01859						2.99226	0.0290921	2.99226		XI
1277	4.21	4.33	28.49	15.99	14.24	gi|52219160	tropomodulin-2 [Danio rerio]	Danio rerio	4	1	1	0.801678	0.67887	0.870964	0.790962	0.981748	0.981445	0.884797	0.488737	0.847227	0.752637	1.14815	0.77483	1.10662	0.823915	1.034	0.4665	1.30617	0.610046	1.03753	0.931328	0.870964	0.792882	1.07155	0.45133	XI
1278	4.21	4.24	9.926	2.815	2	gi|190336639	Tenascin R (restrictin, janusin) [Danio rerio]	Danio rerio	2			0.847227	0.637854					0.847227		0.809096	0.521497					0.809096		0.564937	0.235422					0.564937		XI
1279	3.06	5.39	12.47	2.696	1.48	gi|190340068	Plexin A3 [Danio rerio]	Danio rerio		3				1.36773	0.486605			1.36773				1.44544	0.442044			1.44544				1.34276	0.509895			1.34276		XI
1280	4.21	4.22	7.028	2.88	1.843	gi|39645519	Cadherin 17, LI cadherin (liver-intestine) [Danio rerio]	Danio rerio	3	2	7	99.0832	1	0.990832	1	99.0832	0.570249	66.3857	0.508155	99.0832	0.0154932	0.990832	1	99.0832	0.583466	66.3857	0.0348115	99.0832	1	0.990832	1	99.0832	0.349053	66.3857	0.394282	VIII
1281	4.19	4.63	9.26	1.663	1.043	gi|528507063	PREDICTED: collagen alpha-1(XII) chain isoform X1 [Danio rerio]	Danio rerio	3			1.41906	0.537253					1.41906		1.13763	0.795752					1.13763		1.40605	0.548406					1.40605		XI
1282	3.05	4.42	32.79	4.545	4.545	gi|269315868	eukaryotic translation initiation factor 4Ba [Danio rerio]	Danio rerio		3				0.824138	0.76037			0.824138				0.887156	0.853329			0.887156				2.14783	0.179596			2.14783		XI
1283	5.64	5.81	16.72	5.172	5.172	gi|528471012	PREDICTED: polypyrimidine tract binding protein 1a isoform X1 [Danio rerio]	Danio rerio			3					0.824138	0.716409	0.824138						0.937562	0.904902	0.937562						0.704693	0.541831	0.704693		XI
1284	4.19	4.19	18.45	10.68	7.573	gi|528503374	PREDICTED: poliovirus receptor-related protein 2-like [Danio rerio]	Danio rerio	2		1	0.946237	0.929983			1.18032	0.730565	1.06328	0.470973	0.737904	0.590937			0.990832	0.990167	0.864368	0.427467	1.07647	0.867531			1.30617	0.616127	1.19132	0.402579	XI
1285	4.18	7.57	26.68	12.61	6.93	gi|528495236	PREDICTED: collagen, type I, alpha 1b isoform X4 [Danio rerio]	Danio rerio	7		6	1.47231	0.49589			1.44544	0.0266091	1.45888	0.0221488	0.83946	0.585905			2.05116	0.0240969	1.44531	0.0234599	1.6293	0.0271518			2.93765	0.0227587	2.28347	0.00151015	IV
1286	4.18	4.21	13.46	3.532	2.523	gi|528519613	PREDICTED: lisH domain and HEAT repeat-containing protein KIAA1468 homolog isoform X1 [Danio rerio]	Danio rerio	2			0.613762	0.435559					0.613762		1.07647	0.971715					1.07647		0.0474242	0.133587					0.0474242		XI
1287	4.17	89.23	60.7	49.16	43.26	gi|159155252	Zgc:136383 protein [Danio rerio]	Danio rerio	92			0.990832	1					0.990832		0.990832	1					0.990832		0.990832	1					0.990832		XI
1288	3.03	3.03	40.29	18.93	16.02	gi|50344902	v-ral simian leukemia viral oncogene homolog Bb (ras related) [Danio rerio]	Danio rerio		2				0.887156	0.705324			0.887156				0.855067	0.605614			0.855067				1.02802	0.932554			1.02802		XI
1289	4.17	19.67	73.94	66.2	60.56	gi|73919733	RecName: Full=Histone H2AX; Short=H2a/x; AltName: Full=Histone H2A.X	DANRE	18	18	34	1.94089	0.00162969	0.648634	0.511767	1.15878	0.439878	1.24943	0.0027923	1.30617	0.00225167	1.08643	0.845569	1.48594	0.160117	1.29284	0.0023985	1.30617	0.0024916	0.83946	0.828014	0.972747	0.951942	1.03946	0.010767	V
1290	4.17	4.23	20.68	8.102	4.904	gi|63100739	Im:7141484 protein, partial [Danio rerio]	Danio rerio	2			0.954993	0.917007					0.954993		1.04713	0.910067					1.04713		0.772681	0.530471					0.772681		XI
1291	3.01	3.12	65.56	32.22	22.22	gi|551515568	PREDICTED: NEDD8-like [Xiphophorus maculatus]	Xiphophorus maculatus		2				1.1272	0.797088			1.1272				1.11686	0.804698			1.11686				1.03753	0.919241			1.03753		XI
1292	5.61	13.51	39.86	16.97	13.79	gi|551519181	PREDICTED: dynamin-3-like [Xiphophorus maculatus]	Xiphophorus maculatus			12					0.963829	0.942242	0.963829						1.14815	0.675742	1.14815						0.625173	0.335497	0.625173		XI
1293	4.16	8.65	45.07	31.25	11.84	gi|404332678	glyceraldehyde-3-phosphate dehydrogenase, partial [Catla catla]	Catla catla	5			0.794328	0.912714					0.794328		1.0666	0.634398					1.0666		0.963829	0.711874					0.963829		XI
1294	3.01	3.01	15.3	3.618	3.618	gi|58737094	serine/threonine protein kinase ARAF [Danio rerio]	Danio rerio		2				1.33045	0.586056			1.33045				1.09648	0.838419			1.09648				0.870964	0.795668			0.870964		XI
1295	4.16	4.21	18.16	10	5.526	gi|182891580	Zgc:154074 protein [Danio rerio]	Danio rerio	2	2		1.01859	0.921717					1.01859		0.879022	0.665524					0.879022		0.127057	0.0475959					0.127057		XI
1296	2.98	3.35	22.39	3.814	2.653	gi|528474205	PREDICTED: liprin-alpha-3 isoform X2 [Danio rerio]	Danio rerio		2				1.00925	0.969928			1.00925				1.04713	0.905087			1.04713				0.870964	0.802863			0.870964		XI
1297	4.16	4.2	27.3	11.42	11.14	gi|56090184	guanine nucleotide-binding protein subunit alpha-11 [Danio rerio]	Danio rerio	3		4	0.672977	0.252401			0.928966	0.903034	0.800972	0.220236	0.787046	0.457093			1.04713	0.917927	0.917087	0.341411	0.229087	0.0076357			1.14815	0.757983	0.68862	0.0109074	XII
1298	4.16	4.16	16.05	8.818	6.878	gi|113681827	sorting nexin family member 27 [Danio rerio]	Danio rerio	2			1.07647	0.868656					1.07647		1.19124	0.710844					1.19124		1.02802	0.938117					1.02802		XI
1299	5.58	5.7	16.07	7.518	7.003	gi|528520661	PREDICTED: SRSF protein kinase 2-like isoform X1 [Danio rerio]	Danio rerio			4					0.751623	0.620225	0.751623						1.00925	0.975229	1.00925						0.937562	0.919222	0.937562		XI
1300	5.57	18.41	81.2	72.18	54.89	gi|29124462	Fatty acid binding protein 3, muscle and heart [Danio rerio]	Danio rerio			32					1.33045	0.588561	1.33045						1.20226	0.704051	1.20226						0.92045	0.886722	0.92045		XI
1301	4.15	4.43	9.419	3.091	2.723	gi|375298761	Rho-associated, coiled-coil containing protein kinase 1 [Danio rerio]	Danio rerio	3	1	2	0.937562	0.912811	0.946237	0.86688	1.24738	0.480259	1.04373	0.412753	0.928966	0.90205	0.972747	0.921326	1.05682	0.790715	0.986177	0.543996	0.731139	0.577116	1.30617	0.497239	1.11686	0.656211	1.05139	0.277216	XI
1302	2.96	2.99	24.62	12.12	12.12	gi|66392209	protein TMED8 [Danio rerio]	Danio rerio		2	2			1.19124	0.626437	0.954993	0.943153	1.07312	0.430199			1.18032	0.637538	1.02802	0.930418	1.10417	0.431322			1.09648	0.790271	0.772681	0.632787	0.934579	0.384968	XI
1303	4.15	4.23	15.91	5.455	5.455	gi|54400372	peroxisomal acyl-coenzyme A oxidase 1 [Danio rerio]	Danio rerio	4			1.13763	0.783613					1.13763		1.09648	0.835992					1.09648		0.666807	0.494207					0.666807		XI
1304	2.95	49.77	71.97	67.49	63.45	gi|432926524	PREDICTED: tubulin beta-5 chain-like [Oryzias latipes]	Oryzias latipes		69				1.05682	0.8303			1.05682				1.10662	0.738544			1.10662				0.824138	0.62139			0.824138		XI
1305	2.95	5.93	49.75	28.64	10.05	gi|292628569	PREDICTED: histone H1-like [Danio rerio]	Danio rerio		3				1.31826	0.906637			1.31826				0.847227	0.612249			0.847227				0.134276	0.0382278			0.134276		XI
1306	4.15	4.2	19.04	9.419	6.012	gi|528501148	PREDICTED: heterogeneous nuclear ribonucleoprotein L2 isoform X2 [Danio rerio]	Danio rerio	4	8	4	1.08643	0.83332	1.15878	0.465239	1.15878	0.75324	1.13466	0.357351	0.981748	0.995137	1.18032	0.535844	0.870964	0.782522	1.01101	0.433697	1.02802	0.963204	1.34276	0.357965	1.03753	0.915502	1.1361	0.373156	XI
1307	4.14	78.51	57.44	40.5	32.7	gi|156713467	vitellogenin 7 precursor [Danio rerio]	Danio rerio	72	74	94	1.23595	0.275774	0.744732	0.534734	0.855067	0.517324	0.945249	0.157118	11.695	0.273339	0.613762	0.36619	0.83946	0.434156	4.38274	0.107641	0.963829	0.754953	1.13763	0.735041	1.08643	0.605697	1.06263	0.386253	XI
1308	4.13	6.75	15.26	6.42	3.816	gi|82524318	complement component c3c precursor [Danio rerio]	Danio rerio	4		6					1.99526	0.326121	1.99526						1.67494	0.408421	1.67494						1.43219	0.515647	1.43219		XI
1309	4.13	4.65	13.29	2.302	1.05	gi|528501851	PREDICTED: unconventional myosin-XVIIIa isoform X10 [Danio rerio]	Danio rerio	4			1.08643	0.854354					1.08643		0.946237	0.918668					0.946237		1.07647	0.871056					1.07647		XI
1310	2.95	2.96	35.74	23.95	16.35	gi|66911863	LOC559746 protein, partial [Danio rerio]	Danio rerio		3				0.981748	0.985269			0.981748				0.887156	0.804197			0.887156				1.19124	0.68087			1.19124		XI
1311	4.12	4.26	16.31	8.402	3.624	gi|584030554	PREDICTED: rap1 GTPase-GDP dissociation stimulator 1-like [Neolamprologus brichardi]	Neolamprologus brichardi	2			1.10662	0.729775					1.10662		1.15878	0.761783					1.15878		0.92045	0.327793					0.92045		XI
1312	2.94	3.15	14.27	5.253	5.253	gi|326668740	PREDICTED: ubiquitin carboxyl-terminal hydrolase 4 isoform 1 [Danio rerio]	Danio rerio		4	3			0.787046	0.657823	0.946237	0.921702	0.866641	0.437556			0.765597	0.626387	0.831764	0.73074	0.79868	0.362494			1.10662	0.821617	1.55597	0.456537	1.3313	0.315726	XI
1313	4.12	4.19	28.69	24.89	24.89	gi|160333883	quinoid dihydropteridine reductase a [Danio rerio]	Danio rerio	4		4	0.855067	0.765217			0.704693	0.39628	0.77988	0.271364	0.83946	0.751261			0.895365	0.758791	0.867412	0.420173	1.09648	0.841405			0.711214	0.48722	0.903846	0.335955	XI
1314	5.49	6.53	15.9	12.82	10.77	gi|94536641	methionine adenosyltransferase II, alpha-like [Danio rerio]	Danio rerio			7					1.44544	0.450402	1.44544						1.2942	0.584127	1.2942						1.72187	0.307331	1.72187		XI
1315	4.12	4.15	10.06	4.903	3.613	gi|528470694	PREDICTED: lipid phosphate phosphatase-related protein type 4 isoform X2 [Danio rerio]	Danio rerio	2		1	0.963829	0.90353			1.09648	0.644101	1.03015	0.425946	0.283139	0.0482454			0.862979	0.417079	0.573059	0.0316533	1.97697	0.299904			1.18032	0.48804	1.57865	0.157633	XX
1316	5.49	5.66	33.56	20.47	14.77	gi|50539724	uricase [Danio rerio]	Danio rerio			5					0.912011	0.871138	0.912011						0.972747	0.965253	0.972747						0.824138	0.719523	0.824138		XI
1317	4.12	4.12	61.19	47.76	41.79	gi|528500760	PREDICTED: complexin-2-like isoform X3 [Danio rerio]	Danio rerio	4	2	3	1.09648	0.00283732	1.04713	0.911658	0.77983	0.580499	0.974479	0.00870807	0.570164	0.359184	1.1695	0.746159	0.946237	0.973057	0.8953	0.33523	0.946237	0.00239081	1.02802	0.940282	0.928966	0.782476	0.96774	0.00987063	XI
1318	2.91	3.6	9.498	0.9395	0.3676	gi|528506107	PREDICTED: baculoviral IAP repeat-containing protein 6 isoform X4 [Danio rerio]	Danio rerio		1				1.0666	0.769274			1.0666				1.04713	0.765141			1.04713				1.05682	0.807022			1.05682		XI
1319	5.48	6.01	15.37	6.307	6.307	gi|67677889	Cfb protein [Danio rerio]	Danio rerio			5					6.25173	0.0292694	6.25173						6.72977	0.0245638	6.72977						6.72977	0.0244636	6.72977		XI
1320	4.11	4.26	18.23	7.398	5.68	gi|326671176	PREDICTED: transforming acidic coiled-coil-containing protein 1 isoform X2 [Danio rerio]	Danio rerio	3	3	4	1	0.990222			0.928966	0.895643	0.964483	0.555708	0.972747	0.968811			1.09648	0.849696	1.03461	0.531137	0.809096	0.690911			1.09648	0.851483	0.952787	0.42899	XI
1321	2.91	3	8.75	3.25	3.25	gi|82658256	solute carrier family 22 member 18 [Danio rerio]	Danio rerio		1				0.444631	0.311009			0.444631				0.544503	0.380742			0.544503				0.18197	0.161178			0.18197		XI
1322	5.48	5.77	15.21	4.745	4.258	gi|576889314	Cysteine--tRNA ligase, cytoplasmic [Ictalurus punctatus]	Ictalurus punctatus			3					1.13763	0.834404	1.13763						0.855067	0.747796	0.855067						1.00925	0.990903	1.00925		XI
1323	4.11	4.17	33.8	15.74	8.796	gi|53749651	peptidyl-prolyl cis-trans isomerase B [Danio rerio]	Danio rerio	2	5	7	2.80543	0.201033	0.831764	0.980806	1.40605	0.189069	1.68108	0.096836	1.30617	0.507572	1.0666	0.904299	0.954993	0.583011	1.10925	0.340183	0.879022	0.0111002	1.31826	0.681045	1.88799	0.134177	1.36176	0.0063688	X
1324	2.9	3.15	22.41	6.224	6.224	gi|338809151	adenylosuccinate lyase [Cyprinus carpio]	Cyprinus carpio		2				1.00925	0.889211			1.00925				1	0.857484			1				1.08643	0.727225			1.08643		XI
1325	4.11	4.15	28.13	14.58	14.58	gi|60551107	Rpl9 protein [Danio rerio]	Danio rerio	2	7	7	1.14815	0.903066	1.05682	0.937835	0.903649	0.130596	1.03621	0.199721	1.03753	0.948179	0.801678	0.453088	0.824138	0.210307	0.887781	0.175441	1.59956	0.638706	1.14815	0.774417	3.43558	0.545996	2.0611	0.341956	XI
1326	5.47	5.68	15.93	3.024	2.218	gi|42793997	Farsa protein [Danio rerio]	Danio rerio			3					1.19124	0.720711	1.19124						1.05682	0.898427	1.05682						0.870964	0.801105	0.870964		XI
1327	4.11	4.12	56.22	42.79	32.84	gi|41055496	ras-related protein Rab-1B [Danio rerio]	Danio rerio	4		3					1.05682	0.900598	1.05682						1.01859	0.948617	1.01859						0.816582	0.711648	0.816582		XI
1328	2.88	2.88	30.33	14.22	10.9	gi|528500165	PREDICTED: ras-related protein Rab-6A isoform X3 [Danio rerio]	Danio rerio		2				1.02802	0.941768			1.02802				1.13763	0.78604			1.13763				0.787046	0.661107			0.787046		XI
1329	4.11	4.11	14.99	10.06	10.06	gi|528512735	PREDICTED: lysosome membrane protein 2 [Danio rerio]	Danio rerio	6	3	5	0.862979	0.786918	0.870964	0.800231	0.887156	0.613785	0.873699	0.416494	0.963829	0.961312	0.870964	0.794378	1.00925	0.925168	0.948015	0.562703	0.963829	0.949235	0.928966	0.902116	1.27057	0.343826	1.05446	0.35899	XI
1330	2.87	3.79	11.6	1.386	1.155	gi|528469997	PREDICTED: voltage-dependent R-type calcium channel subunit alpha-1E isoform X2 [Danio rerio]	Danio rerio		2	3			1.14815	0.767373	0.870964	0.684672	1.00956	0.397975			1.35519	0.56865	1.07647	0.90568	1.21583	0.39268			1.04713	0.910055	0.744732	0.270549	0.895931	0.233155	XI
1331	4.1	4.26	12.39	6.116	4.281	gi|512393044	heat shock 70kDa protein 12a [Monopterus albus]	Monopterus albus	2		1	0.912011	0.905389			1.05682	0.916568	0.984414	0.533761	1.23595	0.7665			1.05682	0.921068	1.14638	0.482627	1.20226	0.675999			1.11686	0.835252	1.15956	0.417526	XI
1332	2.87	2.92	22.37	7.83	1.79	gi|123911027	RecName: Full=Hemopexin; Flags: Precursor	DANRE		1				0.895365	0.841902			0.895365				0.432514	0.28631			0.432514				0.30479	0.2138			0.30479		XI
1333	4.1	4.21	15.94	4.348	2.254	gi|528471728	PREDICTED: guanylate binding protein 1 isoform X2 [Danio rerio]	Danio rerio	2	1		1.30617	0.606738	0.912011	0.865267			1.10909	0.397768	1.13763	0.783735	0.887156	0.828221			1.01239	0.457369	0.172187	0.140475	1.01859	0.956865			0.595389	0.147626	XI
1334	2.86	3.11	10.33	3.314	3.119	gi|554872915	PREDICTED: phosphatidylinositide phosphatase SAC1-A-like isoform X3 [Haplochromis burtoni]	Haplochromis burtoni		2				0.912011	0.86336			0.912011				0.879022	0.806455			0.879022				1.13763	0.786695			1.13763		XI
1335	5.44	5.44	16.9	11.97	11.97	gi|528501184	PREDICTED: delta(3,5)-Delta(2,4)-dienoyl-CoA isomerase, mitochondrial isoform X2 [Danio rerio]	Danio rerio			3					1.19124	0.719119	1.19124						1.1272	0.792248	1.1272						1.0666	0.879505	1.0666		XI
1336	4.1	4.14	20.41	6.122	6.122	gi|115313782	Zgc:162565 protein [Danio rerio]	Danio rerio	5		5	1.03753	0.764356			0.862979	0.789861	0.950253	0.436337	1.03753	0.825704			1.27057	0.641298	1.15405	0.400064	0.903649	0.868574			0.879022	0.805997	0.891336	0.480049	XI
1337	4.1	4.1	12.71	5.763	4.068	gi|56090156	phenylalanyl-tRNA synthetase beta chain [Danio rerio]	Danio rerio	2	2	4	0.847227	0.617362	0.870964	0.999065	1	0.976906	0.906064	0.521939	0.937562	0.856651	0.824138	0.926232	0.972747	0.945144	0.911482	0.578297	0.912011	0.80651	0.337287	0.713187	0.772681	0.345388	0.673993	0.286182	XI
1338	2.86	2.86	14.36	8.616	7.311	gi|528496856	PREDICTED: ryanodine receptor 2-like [Danio rerio]	Danio rerio		2				1.20226	0.970201			1.20226				0.903649	0.640801			0.903649				1.08643	0.54574			1.08643		XI
1339	5.41	6.4	15.1	5.427	4.117	gi|528470660	PREDICTED: eukaryotic translation initiation factor 4 gamma 1 isoform X1 [Danio rerio]	Danio rerio			7					0.519996	0.714307	0.519996						1.13763	0.0325487	1.13763						1.14815	0.334468	1.14815		XI
1340	4.1	4.1	25.27	20.95	11.88	gi|41054003	adenylyl cyclase-associated protein 1 [Danio rerio]	Danio rerio	4		10	1.18032	0.73196			2.80543	0.309121	1.99288	0.219044	0.855067	0.768073			2.44343	0.376138	1.64925	0.262031	2.42103	0.263133			1.69044	0.287021	2.05574	0.0938318	XI
1341	5.41	6.25	11.44	3.969	3.58	gi|528486471	PREDICTED: signal-induced proliferation-associated 1-like protein 2-like isoform X5 [Danio rerio]	Danio rerio			3					0.331131	0.0822911	0.331131						0.413047	0.0794099	0.413047						0.809096	0.302071	0.809096		XI
1342	2.86	2.86	19.33	15.67	8.667	gi|528502062	PREDICTED: lectin, galactoside-binding, soluble, 9 (galectin 9)-like 1 isoform X1 [Danio rerio]	Danio rerio		2	5			0.654636	0.482909	0.559758	0.314311	0.607197	0.162089			0.698232	0.53392	0.0937562	0.00477346	0.395994	0.00532571			0.60256	0.424846	0.744732	0.603479	0.673646	0.240193	XX
1343	4.09	4.2	44.29	17.14	10.71	gi|45501160	Profilin 2 [Danio rerio]	Danio rerio	4		7	0.772681	0.643949			0.887156	0.832365	0.829918	0.403329	0.946237	0.926411			0.887156	0.815016	0.916697	0.503475	0.524808	0.349875			1	0.981384	0.762404	0.296601	XI
1344	2.85	3.95	8.414	3.288	2.418	gi|583991888	PREDICTED: C-terminal-binding protein 2-like isoform X1 [Neolamprologus brichardi]	Neolamprologus brichardi		2				0.92045	0.813067			0.92045				0.895365	0.753018			0.895365				1.09648	0.805073			1.09648		XI
1345	5.4	5.66	13.63	4.579	3.746	gi|528470312	PREDICTED: ephrin type-B receptor 3 isoform X1 [Danio rerio]	Danio rerio			3					0.937562	0.915877	0.937562						1.11686	0.808889	1.11686						0.990832	0.993877	0.990832		XI
1346	4.08	4.98	9.927	3.39	3.39	gi|326672769	PREDICTED: WD repeat-containing protein 11 [Danio rerio]	Danio rerio	4	3	6	0.731139	0.888986	1.28233	0.625901	0.903649	0.848623	0.972373	0.462376	0.570164	0.739682	1.0666	0.877705	0.912011	0.868255	0.84959	0.505284	0.49204	0.46097	1.00925	0.963159	0.990832	0.994695	0.830708	0.446723	XI
1347	4.08	4.45	13.67	5.766	4.778	gi|528511705	PREDICTED: CD2-associated protein isoform X1 [Danio rerio]	Danio rerio	2			1.01859	0.951866					1.01859		1.02802	0.942134					1.02802		0.887156	0.827919					0.887156		XI
1348	2.85	2.95	55.22	35.82	8.955	gi|52219194	fatty acid binding protein 11a [Danio rerio]	Danio rerio		1	2			0.685488	0.520488	1.87068	0.161509	1.27809	0.102189			0.586138	0.411654	1.01859	0.81741	0.802365	0.292366			0.465586	0.304573	1.19124	0.577813	0.828414	0.181426	XI
1349	2.85	2.87	26.84	14.18	12.41	gi|76253798	dual specificity mitogen-activated protein kinase kinase 1 [Danio rerio]	Danio rerio		4				1.38038	0.549722			1.38038				1.45881	0.505466			1.45881				1.10662	0.830964			1.10662		XI
1350	5.37	5.66	16.12	12.84	11.04	gi|66271939	GAIP c-terminus interacting protein 1 [Danio rerio]	Danio rerio			3					0.963829	0.818221	0.963829						0.972747	0.821678	0.972747						1.03753	0.819939	1.03753		XI
1351	4.08	4.25	14.46	5.397	2.546	gi|528506122	PREDICTED: isoleucyl-tRNA synthetase, mitochondrial isoform X1 [Danio rerio]	Danio rerio	2	2	3	0.981748	0.9834	0.954993	0.941052	1.39316	0.302446	1.10997	0.348935	1.00925	0.974168	0.928966	0.891026	1.25892	0.434716	1.06571	0.411189	1.41906	0.541952	0.912011	0.864267	1.1695	0.601213	1.16686	0.350134	XI
1352	5.37	5.56	19.27	6.682	4.343	gi|551504622	PREDICTED: peripheral plasma membrane protein CASK-like isoform X2 [Xiphophorus maculatus]	Xiphophorus maculatus			4					0.847227	0.581416	0.847227						0.887156	0.672474	0.887156						0.972747	0.874144	0.972747		XI
1353	4.08	4.11	13.54	9.932	7.223	gi|39794577	Hgd protein [Danio rerio]	Danio rerio	2	4																										XI
1354	5.35	5.58	40.74	24.07	19.91	gi|182889996	Rab5a protein [Danio rerio]	Danio rerio			4					0.937562	0.986899	0.937562						1.13763	0.816615	1.13763						0.895365	0.888989	0.895365		XI
1355	4.08	4.08	14.3	2.207	2.207	gi|240120114	immunoglobulin superfamily member 3 precursor [Danio rerio]	Danio rerio	2		4	1.05682	0.84503			1.02802	0.877032	1.04242	0.497641	0.717794	0.37114			1.19124	0.448972	0.954518	0.174057	1.15878	0.633331			1.0666	0.751469	1.11269	0.372269	XI
1356	5.34	5.34	23.08	13.85	10.26	gi|223672213	60S ribosomal protein L31 [Salmo salar]	Salmo salar			7					1.8197	0.0546342	1.8197						3.34195	0.848514	3.34195						1.14815	0.535496	1.14815		XI
1357	4.07	63.2	72.61	67.93	58.35	gi|41152353	tubulin alpha-4A chain [Danio rerio]	Danio rerio	129		157																									XI
1358	4.07	4.19	10.36	4.534	3.756	gi|410920333	PREDICTED: neuroendocrine convertase 1-like [Takifugu rubripes]	Takifugu rubripes	3			0.816582	0.709374					0.816582		0.666807	0.496383					0.666807		0.903649	0.853327					0.903649		XI
1359	2.82	2.87	30.47	17.19	12.11	gi|554863030	PREDICTED: ras-related protein Rab-14-like isoform X1 [Haplochromis burtoni]	Haplochromis burtoni		3				1.02802	0.943135			1.02802				1.11686	0.808218			1.11686				0.937562	0.905619			0.937562		XI
1360	4.07	4.18	13.93	3.67	2.419	gi|528468925	PREDICTED: eukaryotic translation initiation factor 5B [Danio rerio]	Danio rerio	2	4	4	48.7528	0.0150358	55.4626	0.0153986	0.954993	1	35.0568	0.0019117	0.990832	1	87.9023	0.0139758	0.954993	1	29.9494	0.0480599	0.990832	1	0.990832	1	4.16869	0.0151593	2.05012	0.0510038	V
1361	4.07	4.12	17.13	5.81	5.81	gi|528474993	PREDICTED: growth arrest-specific protein 7 isoform X1 [Danio rerio]	Danio rerio	2			1.05682	0.951093					1.05682		0.698232	0.628659					0.698232		0.981748	0.925882					0.981748		XI
1362	2.8	2.84	20.45	8.09	2.247	gi|94732791	novel protein containing an Acyl-CoA dehydrogenase, N-terminal and C-terminal domain [Danio rerio]	Danio rerio		2				0.801678	0.681782			0.801678				0.737904	0.591481			0.737904				0.801678	0.681049			0.801678		XI
1363	2.8	2.81	46.55	24.14	17.24	gi|166225651	RecName: Full=2-oxo-4-hydroxy-4-carboxy-5-ureidoimidazoline decarboxylase; Short=OHCU decarboxylase; AltName: Full=Parahox neighbor; AltName: Full=Ureidoimidazoline (2-oxo-4-hydroxy-4-carboxy-5-) decarboxylase	DANRE		1				1.19124	0.716397			1.19124				1.34276	0.583495			1.34276				1.07647	0.863482			1.07647		XI
1364	4.07	4.11	19.05	10.44	7.326	gi|85838722	cartilage acidic protein 2 [Danio rerio]	Danio rerio	3	2	3	1.27057	0.63644	0.912011	0.869354			1.09129	0.411949	1.5417	0.459319	0.816582	0.709643			1.17914	0.285803	2.208	0.290044	1.19124	0.715172			1.69962	0.205318	XI
1365	4.07	4.07	10.36	1.931	1.931	gi|122114547	tumor suppressor p53-binding protein 1 [Danio rerio]	Danio rerio	2		2	1.09648	0.838071			87.9023	0.0141507	44.4994	0.0202229	0.862979	0.778865			69.8232	0.015356	35.3431	0.0203697	1.31826	0.601056			81.6582	0.0149944	41.4882	0.0159868	IV
1366	2.78	2.78	20.13	8.766	8.766	gi|54400638	delta(3,5)-Delta(2,4)-dienoyl-CoA isomerase, mitochondrial [Danio rerio]	Danio rerio		3				1.19124	0.734153			1.19124				0.801678	0.741749			0.801678				0.691831	0.588018			0.691831		XI
1367	5.28	5.66	14.15	5.755	3.717	gi|528490880	PREDICTED: villin-1 isoform X1 [Danio rerio]	Danio rerio			5					1.21339	0.567835	1.21339						0.963829	0.924056	0.963829						0.787046	0.0553154	0.787046		XI
1368	4.06	4.42	14.14	4.748	3.066	gi|71679667	Poly (ADP-ribose) polymerase family, member 1 [Danio rerio]	Danio rerio	2	1	3	1.04713	0.913332	0.758578	0.618754	0.903649	0.857419	0.903119	0.468507	0.912011	0.865679	0.794328	0.677862	0.92045	0.878666	0.875596	0.48343	1.35519	0.573588	0.672977	0.503162	0.794328	0.673928	0.940831	0.282607	XI
1369	5.28	5.41	18.35	12.34	12.34	gi|66773118	annexin A13 [Danio rerio]	Danio rerio			3					1	0.983961	1						0.831764	0.737752	0.831764						1.51356	0.471536	1.51356		XI
1370	4.06	4.16	16.48	7.116	5.368	gi|387861795	oxidation resistance protein 2 variant B [Danio rerio]	Danio rerio	3	5	6	1.78649	0.320744	0.316228	0.635392	1.09648	0.74591	1.0664	0.243542	1.35519	0.922617	0.717794	0.729016	0.981748	0.979482	1.01824	0.544641	1.80302	0.261111	0.816582	0.843422	0.963829	0.971416	1.19448	0.298951	XI
1371	2.78	2.78	55.08	39.83	21.19	gi|50344950	D-dopachrome decarboxylase [Danio rerio]	Danio rerio		2	2			1.03753	0.929494	1	0.996685	1.01876	0.570376			1.0666	0.881712	0.731139	0.682251	0.898868	0.435302			1.04713	0.904358	0.758578	0.727496	0.902853	0.461359	XI
1372	2.76	2.81	30.88	10.6	5.53	gi|528475959	PREDICTED: ADP-sugar pyrophosphatase isoform X1 [Danio rerio]	Danio rerio		1				0.963829	0.955482			0.963829				1.00925	0.970904			1.00925				0.801678	0.686612			0.801678		XI
1373	4.06	4.15	12.01	3.799	3.799	gi|528520159	PREDICTED: ATP-binding cassette sub-family D member 3 isoform X3 [Danio rerio]	Danio rerio	2																											XI
1374	4.06	4.11	21.69	11.27	11.27	gi|576886178	Guanine nucleotide-binding protein G(z) subunit alpha [Ictalurus punctatus]	Ictalurus punctatus	3			0.672977	0.500373					0.672977		0.319154	0.211743					0.319154		0.529663	0.357595					0.529663		XI
1375	5.27	5.39	24.26	12.87	12.87	gi|530678033	microtubule-associated protein, RP/EB family, member 1 isoform 1 [Danio rerio]	Danio rerio			3					0.855067	0.690492	0.855067						0.895365	0.782081	0.895365						0.801678	0.614708	0.801678		XI
1376	2.76	2.77	20.62	9.622	9.622	gi|82179956	RecName: Full=Phytanoyl-CoA dioxygenase domain-containing protein 1	DANRE		3	3			0.0111686	0.0336114	0.724436	0.605065	0.367802	0.0319374			0.660694	0.490776	1.10662	0.754509	0.883659	0.312876			0.0111686	0.0336114	0.49204	0.498456	0.251604	0.027122	XV
1377	4.06	4.1	23.08	11.54	11.54	gi|47086763	LIM and SH3 domain protein 1 [Danio rerio]	Danio rerio	4			0.937562	0.87754					0.937562		1.15878	0.7124					1.15878		0.660694	0.350486					0.660694		XI
1378	2.75	46.69	22.23	14.35	13.28	gi|47214089	unnamed protein product [Tetraodon nigroviridis]	Tetraodon nigroviridis		56				1.22462	0.683912			1.22462				0.862979	0.782013			0.862979				2.93765	0.220133			2.93765		XI
1379	2.75	2.81	18.38	8.723	8.723	gi|528480475	PREDICTED: protein prune homolog 2 isoform X3 [Danio rerio]	Danio rerio		3				0.870964	0.800469			0.870964				0.731139	0.583605			0.731139				0.831764	0.731399			0.831764		XI
1380	5.26	5.35	23.5	16.67	10.38	gi|528494917	PREDICTED: aflatoxin B1 aldehyde reductase member 2 isoform X1 [Danio rerio]	Danio rerio			3					1.01859	0.964852	1.01859						0.879022	0.619768	0.879022						0.809096	0.413701	0.809096		XI
1381	4.06	4.09	17.59	5.556	5.556	gi|326674451	PREDICTED: secretogranin-2 [Danio rerio]	Danio rerio	3	2	3	0.731139	0.475034	1.47231	0.496027	0.794328	0.629074	0.99926	0.239801	0.704693	0.45166	1.65959	0.415691	0.990832	0.990538	1.11837	0.275157	0.564937	0.288585	1.52757	0.468339	0.903649	0.836592	0.998717	0.20253	XI
1382	2.74	3	23.9	11.71	3.415	gi|94732930	ribosomal protein L13a [Danio rerio]	Danio rerio		1				0.744732	0.683988			0.744732				0.704693	0.627416			0.704693				1.01859	0.996401			1.01859		XI
1383	4.06	4.09	45.89	27.4	17.12	gi|41152179	40S ribosomal protein S19 [Danio rerio]	Danio rerio	3		8					1.08643	0.740633	1.08643						1.19124	0.6214	1.19124						1.11686	0.630984	1.11686		XI
1384	5.25	5.25	32.63	25.26	25.26	gi|77567593	Ictacalcin [Danio rerio]	Danio rerio			5																									XI
1385	4.05	22.25	39.1	27.56	25.48	gi|528496494	PREDICTED: calcium/calmodulin-dependent protein kinase type II subunit gamma isoform X2 [Danio rerio]	Danio rerio	21			1.15878	0.759249					1.15878		1.24738	0.659091					1.24738		0.586138	0.408403					0.586138		XI
1386	5.24	6.4	15.44	3.348	2.108	gi|528509690	PREDICTED: DNA topoisomerase 2-beta isoform X1 [Danio rerio]	Danio rerio			3					0.92045	0.872621	0.92045						0.824138	0.701273	0.824138						1.05682	0.79584	1.05682		XI
1387	4.05	4.45	15.89	3.946	2.908	gi|528516824	PREDICTED: 26S proteasome non-ATPase regulatory subunit 1 isoform X2 [Danio rerio]	Danio rerio	2			1.04713	0.908229					1.04713		1.33045	0.588036					1.33045		0.824138	0.721353					0.824138		XI
1388	5.24	5.66	17.71	6.25	4.688	gi|528471277	PREDICTED: amphiphysin isoform X1 [Danio rerio]	Danio rerio			3					0.887156	0.66103	0.887156						0.724436	0.238343	0.724436						0.724436	0.375007	0.724436		XI
1389	4.05	4.31	26.49	19.46	16.76	gi|528499722	PREDICTED: lysozyme g-like 1 isoform X1 [Danio rerio]	Danio rerio	3	5		1.6293	0.422297	0.954993	0.934316			1.29214	0.327117	1.45881	0.500247	0.903649	0.834752			1.18123	0.340285	0.666807	0.494387	1.30617	0.576035			0.986489	0.259319	XI
1390	4.05	4.26	7.26	0.9964	0.7829	gi|499043901	PREDICTED: neurofibromin-like [Maylandia zebra]	Maylandia zebra	2			0.751623	0.596155					0.751623		0.895365	0.827006					0.895365		0.990832	0.998346					0.990832		XI
1391	5.21	9.78	28.3	15.63	12.94	gi|50344784	peptidyl-prolyl cis-trans isomerase D [Danio rerio]	Danio rerio			7					0.981748	0.984842	0.981748						0.981748	0.979155	0.981748						0.990832	0.996688	0.990832		XI
1392	4.05	4.18	9.567	2.167	1.638	gi|528512244	PREDICTED: LOW QUALITY PROTEIN: afadin [Danio rerio]	Danio rerio	2	5	3	0.990832	0.99991	0.92045	0.94905	5.05825	1	2.32318	0.641045	1.02802	0.936882	1.08643	0.877283	6.48634	0.0151397	2.86693	0.0441287	0.356451	0.23231	1.09648	0.776997	0.928966	1	0.793965	0.270282	VIII
1393	2.73	2.74	46.99	33.13	28.31	gi|528469158	PREDICTED: protein phosphatase 3 (formerly 2B), regulatory s1ubunit B, alpha isoform, b isoform X1 [Danio rerio]	Danio rerio		3	3																									XI
1394	4.05	4.18	11.25	4.599	4.012	gi|82185925	RecName: Full=Dihydropyrimidine dehydrogenase [NADP(+)]; Short=DHPDHase; Short=DPD; AltName: Full=Dihydrothymine dehydrogenase; AltName: Full=Dihydrouracil dehydrogenase	DANRE	3		7	1.03753	0.918487			1.04713	0.869718	1.04233	0.521415	1.1695	0.744912			1.05682	0.848772	1.11316	0.449656	1.33045	0.585148			1.1695	0.672904	1.24998	0.326647	XI
1395	4.05	4.13	13.22	3.202	3.202	gi|528473680	PREDICTED: c-Jun-amino-terminal kinase-interacting protein 4-like [Danio rerio]	Danio rerio	2	2	2	1.38038	0.516324	1.09648	0.734586	1.0666	0.839264	1.18115	0.374888	0.809096	0.650625	1.14815	0.541298	0.847227	0.523178	0.934826	0.273632	0.0356451	0.0256276	1.05682	0.800045	0.787046	0.42356	0.626503	0.0337828	XII
1396	2.68	6.77	15.29	1.625	0.6865	gi|528495475	PREDICTED: ankyrin-3 isoform X2 [Danio rerio]	Danio rerio		3	14			0.847227	0.752753	1.04713	0.891748	0.947178	0.467349			0.895365	0.834222	0.801678	0.620499	0.848521	0.394021			0.816582	0.70941	0.887156	0.78881	0.851869	0.415054	XI
1397	2.68	2.68	12.74	6.233	6.233	gi|528517902	PREDICTED: regulator of complement activation group 2 gene 1 isoform X5 [Danio rerio]	Danio rerio		2				1.31826	0.601309			1.31826				1.11686	0.80905			1.11686				1.03753	0.925278			1.03753		XI
1398	4.05	4.11	8.927	2.657	2.657	gi|224809427	deoxynucleotidyltransferase terminal-interacting protein 2 [Danio rerio]	Danio rerio	2	3	2	0.824138	0.715743	1.94089	0.337401	3.40408	0.535508	2.05637	0.220368	0.879022	0.808833	1.45881	0.506657	0.990832	0.948089	1.10956	0.41765	1.1695	0.751747	0.529663	0.363553	7.87046	0.730922	3.18987	0.287116	XI
1399	4.05	4.06	12.73	5.324	4.051	gi|528467278	PREDICTED: prostaglandin F2 receptor negative regulator-like [Danio rerio]	Danio rerio	4		2	0.183654	0.0507173			1.78649	0.37275	0.985071	0.0300334	0.159956	0.0490495			0.608135	0.429868	0.384045	0.0329213	1.19124	0.686086			0.113763	0.113725	0.652502	0.0963027	XX
1400	2.67	2.8	12.78	3.043	1.623	gi|61806604	lipoamide acyltransferase component of branched-chain alpha-keto acid dehydrogenase complex, mitochondrial [Danio rerio]	Danio rerio		1	4			0.963829	0.943701	0.751623	0.629907	0.857726	0.431927			0.92045	0.8466	0.648634	0.537695	0.784542	0.36113			0.928966	0.861188	1.01859	0.960617	0.973779	0.532746	XI
1401	4.05	4.05	14.94	3.079	3.079	gi|326668186	PREDICTED: heterogeneous nuclear ribonucleoprotein U-like protein 1-like [Danio rerio]	Danio rerio	2	3	5	1.7378	0.620862	3.34195	0.270495	1.10662	0.58134	2.06212	0.184429	1.07647	0.924522	3.76704	0.241616	1.49969	0.416887	2.1144	0.178903	0.912011	0.898398	2.72898	0.380064	0.30479	0.130627	1.31526	0.109579	XI
1402	4.05	4.05	12.41	6.726	6.726	gi|528467458	PREDICTED: tripartite motif-containing protein 2 [Danio rerio]	Danio rerio	2	3	3	0.990832	0.960525	0.946237	0.939742	1.00925	0.96935	0.982107	0.619231	0.717794	0.493692	0.824138	0.746598	1.15878	0.730217	0.900236	0.3413	0.824138	0.820253	0.42462	0.276958	1.01859	0.981637	0.755783	0.306302	XI
1403	2.65	2.81	29.14	7.285	5.298	gi|47213017	unnamed protein product [Tetraodon nigroviridis]	Tetraodon nigroviridis		2				1.30617	0.612687			1.30617				1.35519	0.572012			1.35519				1.1695	0.745489			1.1695		XI
1404	4.04	4.15	21.31	13.93	13.93	gi|528494899	PREDICTED: prothymosin alpha isoform X3 [Danio rerio]	Danio rerio	3		4					0.870964	0.79639	0.870964						1.69044	0.400613	1.69044						1.33045	0.591573	1.33045		XI
1405	4.04	4.14	17.21	5.123	3.484	gi|33604072	LOC402824 protein, partial [Danio rerio]	Danio rerio	2			2.46604	0.508976					2.46604		1.49969	0.709334					1.49969		4.16869	0.407319					4.16869		XI
1406	2.65	2.75	14.58	2.41	1.205	gi|498951907	PREDICTED: vacuolar protein sorting-associated protein 53 homolog [Maylandia zebra]	Maylandia zebra		1				1.05682	0.902458			1.05682				1.07647	0.873102			1.07647				0.794328	0.683249			0.794328		XI
1407	4.04	4.09	18.92	8.316	6.861	gi|551510988	PREDICTED: synaptotagmin-7-like [Xiphophorus maculatus]	Xiphophorus maculatus	2			1.03753	0.880742					1.03753		0.192309	0.00433672					0.192309		0.331131	0.0494922					0.331131		XI
1408	2.64	2.74	46.38	36.23	15.94	gi|583983053	PREDICTED: 40S ribosomal protein S28-like [Neolamprologus brichardi]	Neolamprologus brichardi		3				0.127057	0.0499544			0.127057				0.0758578	0.0493201			0.0758578				0.510505	0.502019			0.510505		XI
1409	4.04	4.08	31.85	23.7	18.52	gi|221221102	Ras-related protein Rap-1A precursor [Salmo salar]	Salmo salar	2			1.57036	0.293304					1.57036		1.52757	0.307216					1.52757		1.30617	0.373876					1.30617		XI
1410	2.64	2.64	24.18	12.64	12.64	gi|161612170	Hypothetical protein LOC796447 [Danio rerio]	Danio rerio		2																										XI
1411	2.63	3.64	40.3	28.36	28.36	gi|551529060	PREDICTED: 40S ribosomal protein S17-like [Xiphophorus maculatus]	Xiphophorus maculatus		3				0.654636	0.479252			0.654636				0.529663	0.357161			0.529663				0.903649	0.848479			0.903649		XI
1412	4.04	4.05	7.541	2.485	1.885	gi|528479423	PREDICTED: ankyrin repeat and FYVE domain-containing protein 1 isoform X1 [Danio rerio]	Danio rerio	2		4	0.895365	0.841502			0.387258	0.26217	0.641311	0.21497	0.990832	0.99568			1.14815	0.754276	1.06949	0.501796	1.51356	0.475952			0.57544	0.434597	1.0445	0.204886	XI
1413	5.13	5.45	31.61	7.599	6.218	gi|51972166	moesin [Danio rerio]	Danio rerio			3					0.903649	0.462306	0.903649						0.912011	0.480193	0.912011						0.946237	0.748683	0.946237		XI
1414	4.04	4.05	13.4	9.591	4.795	gi|57526509	propionyl-CoA carboxylase alpha chain, mitochondrial [Danio rerio]	Danio rerio	2		5	0.887156	0.671075			1.08643	0.340682	0.986791	0.220734	1.22462	0.596623			0.937562	0.605735	1.08109	0.307555	2.26987	0.10011			1.20226	0.460705	1.73606	0.0629875	XI
1415	4.04	4.04	15.42	9.88	8.193	gi|50540420	branched-chain-amino-acid aminotransferase, mitochondrial [Danio rerio]	Danio rerio	2		1	1.01859	0.944212			1	0.984781	1.0093	0.571628	1.24738	0.63443			1.13763	0.786356	1.19251	0.384352	0.954993	0.939899			1.1272	0.792239	1.0411	0.499116	XI
1416	2.61	2.61	25.93	14.81	14.81	gi|91176292	60S ribosomal protein L32 [Danio rerio]	Danio rerio		2	3			0.972747	0.918343	0.981748	0.987172	0.977248	0.563064			0.895365	0.777107	0.990832	0.993918	0.943098	0.510654			1.19124	0.917664	1.07647	0.86185	1.13385	0.518209	XI
1417	4.04	4.04	12.13	8.284	7.692	gi|45387801	secretory carrier-associated membrane protein 1 [Danio rerio]	Danio rerio	3	2	5																									XI
1418	4.03	19.09	33.64	24.65	16.47	gi|530891826	dynamin 2a [Danio rerio]	Danio rerio	17			0.801678	0.337781					0.801678		0.816582	0.361159					0.816582		0.946237	0.847489					0.946237		XI
1419	5.1	5.1	52.94	48.74	34.45	gi|116488030	ATPase H+ transporting V1 subunit F [Scophthalmus maximus]	Scophthalmus maximus			2					0.895365	0.882125	0.895365						0.704693	0.677807	0.704693						0.648634	0.98121	0.648634		XI
1420	4.03	6.04	26.6	11.44	11.44	gi|528470095	PREDICTED: plasminogen activator inhibitor 1 RNA-binding protein isoform X4 [Danio rerio]	Danio rerio	5		3	2.44343	0.386741			0.772681	0.639727	1.60806	0.233987	1.67494	0.498377			0.847227	0.845432	1.26109	0.342405	0.188799	0.0550977			1.04713	0.585089	0.617964	0.0469124	XII
1421	4.03	4.49	32.65	27.21	26.53	gi|528475261	PREDICTED: hemoglobin cathodic subunit beta [Danio rerio]	Danio rerio	7			0.685488	0.261311					0.685488		0.928966	0.912159					0.928966		1.38038	0.41897					1.38038		XI
1422	5.09	5.16	16.95	8.098	6.78	gi|293629191	UDP glucuronosyltransferase 1 family, polypeptide B2 precursor [Danio rerio]	Danio rerio			3					1.02802	0.937763	1.02802						0.831764	0.729554	0.831764						1.45881	0.504537	1.45881		XI
1423	2.58	2.58	17.45	7.783	5.189	gi|319918884	protein phosphatase 1F [Danio rerio]	Danio rerio		1	1			0.816582	0.706261	0.937562	0.907866	0.877072	0.453758			1.04713	0.915041	0.981748	0.984688	1.01444	0.561006			1.07647	0.869413	0.972747	0.968018	1.02461	0.538363	XI
1424	5.09	5.09	27.83	17.92	14.62	gi|308154346	RecName: Full=Redox-regulatory protein FAM213A; AltName: Full=Peroxiredoxin-like 2 activated in M-CSF stimulated monocytes; Short=Protein PAMM	DANRE			3					1.24738	0.631979	1.24738						0.862979	0.737544	0.862979						0.847227	0.721328	0.847227		XI
1425	4.03	4.29	11.42	3.44	2.971	gi|528486119	PREDICTED: aspartyl/asparaginyl beta-hydroxylase [Danio rerio]	Danio rerio	3		4	1.44544	0.514169			1.19124	0.815351	1.31834	0.341213	2.29087	0.279055			1.15878	0.886485	1.72482	0.233966	0.717794	0.564276			1.39316	0.499557	1.05548	0.257402	XI
1426	2.57	2.98	14.81	1.381	0.5525	gi|528505951	PREDICTED: kinesin family member 13Ba isoform X3 [Danio rerio]	Danio rerio		1				5.7544	0.777166			5.7544				5.97035	0.674154			5.97035				1.55597	0.788773			1.55597		XI
1427	4.03	4.15	18.75	6.25	6.25	gi|528482286	PREDICTED: protein phosphatase 1 regulatory subunit 12C isoform X2 [Danio rerio]	Danio rerio	2	7	4	1.10662	0.826117	0.879022	0.64961	0.591562	0.297219	0.859069	0.250805	0.870964	0.791459	0.954993	0.893538	1.1272	0.79423	0.984385	0.504397	1.02802	0.943271	0.691831	0.426211	0.963829	0.762341	0.894559	0.36711	XI
1428	2.57	2.64	11.46	1.392	1.392	gi|559767186	desmocollin-1 [Danio rerio]	Danio rerio		2				0.816582	0.709561			0.816582				0.0110662	0.0348917			0.0110662				0.0110662	0.0348917			0.0110662		XI
1429	4.03	4.13	10.92	2.035	1.687	gi|554845781	PREDICTED: E3 ubiquitin-protein ligase TRIP12-like isoform X8 [Haplochromis burtoni]	Haplochromis burtoni	2																											XI
1430	4.03	4.12	21.28	12.16	10.03	gi|584027726	PREDICTED: serine-threonine kinase receptor-associated protein-like isoform X2 [Neolamprologus brichardi]	Neolamprologus brichardi	2			2.12814	0.0274186					2.12814		1.05682	0.887897					1.05682		1.69044	0.0290672					1.69044		XI
1431	2.56	2.58	13	4.492	1.182	gi|528478945	PREDICTED: neuroligin 3b isoform X1 [Danio rerio]	Danio rerio		1				1.23595	0.240649			1.23595				1.30617	0.201461			1.30617				1.47231	0.123135			1.47231		XI
1432	5.07	5.16	53.95	42.11	42.11	gi|323510614	cytochrome c oxidase polypeptide VIc-like [Danio rerio]	Danio rerio			3					1.2942	0.690324	1.2942						2.33346	0.343579	2.33346						2.22844	0.366175	2.22844		XI
1433	2.56	2.56	14.56	6.739	4.582	gi|528488409	PREDICTED: aspartate beta-hydroxylase domain-containing protein 2 isoform X1 [Danio rerio]	Danio rerio		1				1.09648	0.843652			1.09648				1.02802	0.940426			1.02802				1.01859	0.961149			1.01859		XI
1434	4.03	4.1	8.41	2.074	2.074	gi|528516699	PREDICTED: dedicator of cytokinesis protein 3 [Danio rerio]	Danio rerio	2	1	1	1	0.988919	1.20226	0.702416	0.954993	0.936452	1.05242	0.541386	0.887156	0.823892	1.18032	0.733233	0.972747	0.97326	1.01341	0.515784	0.895365	0.833605	0.724436	0.570033	1.09648	0.835075	0.905426	0.422354	XI
1435	4.03	4.08	15.79	8.991	7.237	gi|41055084	epoxide hydrolase 1 [Danio rerio]	Danio rerio	2			1.00925	0.974032					1.00925		0.928966	0.897058					0.928966		0.731139	0.57935					0.731139		XI
1436	2.55	2.77	16.38	5.134	0.978	gi|41393105	plasminogen precursor [Danio rerio]	Danio rerio		1	5			1.1695	0.744552	1.03753	0.878877	1.10351	0.459757			1	0.984148	1.25892	0.432175	1.12946	0.34464			0.887156	0.820705	1.70608	0.219642	1.29662	0.184752	XI
1437	4.03	4.08	15.66	8.133	8.133	gi|136256065	igLON family member 5 precursor [Danio rerio]	Danio rerio	2			0.704693	0.54114					0.704693		0.293765	0.212189					0.293765		0.570164	0.394187					0.570164		XI
1438	4.03	4.03	15.46	5.746	3.967	gi|41054239	RNA-binding protein 25 [Danio rerio]	Danio rerio	2		2	0.870964	0.77493			0.369828	0.128994	0.620396	0.117186	1.15878	0.73064			0.432514	0.13799	0.795645	0.117978	0.758578	0.57353			0.42462	0.123264	0.591599	0.0889999	XI
1439	4.03	4.03	13.85	5.275	5.275	gi|47085761	chitinase, acidic.1 precursor [Danio rerio]	Danio rerio	3			1.11686	0.809821					1.11686		1.08643	0.853017					1.08643		1.19124	0.720155					1.19124		XI
1440	4.99	5.9	62.56	38.92	31.53	gi|35902687	myelin protein P0 precursor [Danio rerio]	Danio rerio			6					1.22462	0.266736	1.22462						1.52757	0.235286	1.52757						0.765597	0.944325	0.765597		XI
1441	2.54	2.59	9.457	3.152	2.102	gi|528475656	PREDICTED: cleavage and polyadenylation specificity factor subunit 6 isoform X1 [Danio rerio]	Danio rerio		1	1			1.27057	0.643553	0.963829	0.95738	1.1172	0.442162			1.39316	0.543207	1.04713	0.908085	1.22014	0.381424			1	0.986343	0.704693	0.545059	0.852347	0.40414	XI
1442	2.52	2.99	11.68	1.837	1.143	gi|528474219	PREDICTED: SH3 and multiple ankyrin repeat domains protein 1-like isoform X1 [Danio rerio]	Danio rerio		2				0.744732	0.598505			0.744732				0.724436	0.567779			0.724436				1.03753	0.927216			1.03753		XI
1443	4.03	4.03	41.3	26.81	20.29	gi|60552807	Crabp1a protein [Danio rerio]	Danio rerio	3	5	4	0.847227	0.762899	1.24738	0.665085	1.88799	0.251568	1.32753	0.218579	0.954993	0.941816	1.41906	0.525877	1.97697	0.218143	1.45034	0.196768	1.05682	0.903309	1.44544	0.513187	1.58489	0.408952	1.36238	0.278327	XI
1444	4.02	13.9	23.13	14.95	11.86	gi|46403219	brain glycogen phosphorylase Pygb [Danio rerio]	Danio rerio	12		16	1.05682	0.969113			1.02802	0.937566	1.04242	0.563822	0.990832	0.942872			1.05682	0.889583	1.02382	0.537253	1.08643	0.937021			1.05682	0.898168	1.07162	0.538361	XI
1445	4.02	8.21	22.64	17.25	15.09	gi|528517431	PREDICTED: N-myc downstream regulated family member 3b isoform X1 [Danio rerio]	Danio rerio	16	5	13	1.1272	0.795115			1.0666	0.954933	1.0969	0.505241	1.00925	0.966257			1.10662	0.794655	1.05794	0.508784	1.59956	0.435175			1.38038	0.474224	1.48997	0.204533	XI
1446	4.02	4.23	12.24	4.989	3.855	gi|40254697	presenilin-2 [Danio rerio]	Danio rerio	2		2	1.27057	0.511301			1.13763	0.620781	1.2041	0.280418	0.83946	0.574736			0.801678	0.402113	0.820569	0.22251	1.5417	0.342935			1.10662	0.633352	1.32416	0.212487	XI
1447	4.02	4.12	15.13	5.588	4.424	gi|528491402	PREDICTED: PH and SEC7 domain-containing protein 3 isoform X1 [Danio rerio]	Danio rerio	5	3		28.3139	0.0741113					28.3139		23.1206	0.0790311					23.1206		31.0456	0.07228					31.0456		XI
1448	2.51	2.51	17.65	10.29	4.779	gi|192455638	uncharacterized protein LOC571819 precursor [Danio rerio]	Danio rerio		1				0.83946	0.751126			0.83946				1.02802	0.938354			1.02802				0.801678	0.682916			0.801678		XI
1449	4.02	4.11	8.859	2.769	2.769	gi|194578855	protein tyrosine phosphatase, receptor type, Na precursor [Danio rerio]	Danio rerio	2	1	3	1.04713	0.904463	1.6293	0.0309741	1	0.989284	1.22547	0.0786845	0.801678	0.677199	1.07647	0.0325199	0.895365	0.834672	0.924503	0.0586688	0.963829	0.944985	2.05116	0.0291228	1.11686	0.811239	1.37728	0.0674718	XI
1450	2.5	2.5	27.4	4.808	4.327	gi|334351014	RecName: Full=Intraflagellar transport protein 43 homolog	DANRE		1				0.912011	0.862253			0.912011				1.33045	0.589552			1.33045				0.737904	0.591776			0.737904		XI
1451	4.92	5.13	32.97	13.62	13.26	gi|528511030	PREDICTED: syntaxin-binding protein 6 isoform X1 [Danio rerio]	Danio rerio			3					1.88799	0.3532	1.88799						1.72187	0.396437	1.72187						0.887156	0.840012	0.887156		XI
1452	4.02	4.1	16.49	6.959	3.933	gi|53734470	Arginyl-tRNA synthetase [Danio rerio]	Danio rerio	2		4	1.15878	0.649441			1.01859	0.854316	1.08868	0.412708	1.10662	0.733361			0.963829	0.700343	1.03523	0.391957	1.5417	0.335154			1.25892	0.365542	1.40031	0.137393	XI
1453	2.49	2.6	12.43	3.787	3.787	gi|528512516	PREDICTED: rho GTPase-activating protein 39-like, partial [Danio rerio]	Danio rerio		2				1.28233	0.627831			1.28233				1.5417	0.463052			1.5417				0.981748	0.981532			0.981748		XI
1454	4.02	4.1	11.38	3.794	3.794	gi|239735512	sorting nexin 1 [Danio rerio]	Danio rerio	2		4	0.801678	0.687346			1.0666	0.934832	0.934137	0.454381	0.660694	0.487728			1.07647	0.909082	0.868579	0.354665	0.654636	0.480857			0.981748	0.938085	0.818192	0.358882	XI
1455	4.02	4.06	23.89	12.07	8.128	gi|551501939	PREDICTED: COP9 signalosome complex subunit 4-like [Xiphophorus maculatus]	Xiphophorus maculatus	2			1.07647	0.864111					1.07647		1.13763	0.783882					1.13763		0.862979	0.781012					0.862979		XI
1456	4.02	4.04	56.78	42.37	42.37	gi|528496140	PREDICTED: synuclein, gamma b (breast cancer-specific protein 1) isoform X2 [Danio rerio]	Danio rerio	9	7		0.824138	0.721529	0.704693	0.541186			0.764416	0.324751	1.10662	0.824381	0.794328	0.672295			0.950476	0.412411	1.18032	0.726777	0.666807	0.496824			0.923564	0.307365	XI
1457	4.02	4.03	17.22	10.38	7.595	gi|551493662	PREDICTED: obg-like ATPase 1-like [Xiphophorus maculatus]	Xiphophorus maculatus	3			0.912011	0.866169					0.912011		0.903649	0.853549					0.903649		0.870964	0.785626					0.870964		XI
1458	4.89	5.09	43.83	29.01	29.01	gi|528479361	PREDICTED: transcription factor BTF3 isoform X3 [Danio rerio]	Danio rerio			4					1.70608	0.807371	1.70608						1.24738	0.997391	1.24738						0.903649	0.756704	0.903649		XI
1459	4.89	5.04	32.25	12.38	9.121	gi|62205428	Npm4 protein [Danio rerio]	Danio rerio			3					7.94328	0.0261775	7.94328						6.85488	0.0265956	6.85488						6.42688	0.0276878	6.42688		XI
1460	4.01	20.48	43.57	37.53	33.86	gi|238231559	brain creatine kinase b [Oncorhynchus mykiss]	Oncorhynchus mykiss	49																											XI
1461	4.01	8.39	31.07	27.97	21.47	gi|41152264	guanine nucleotide binding protein (G protein), alpha activating activity polypeptide O, b [Danio rerio]	Danio rerio	10		11	0.660694	0.486391					0.660694		0.390841	0.252805					0.390841		0.331131	0.219069					0.331131		XI
1462	2.46	2.7	14.75	3.66	1.076	gi|528506157	PREDICTED: serine/arginine repetitive matrix protein 1 isoform X1 [Danio rerio]	Danio rerio		1				10.0925	0.0260017			10.0925				8.87156	0.0268339			8.87156				8.79023	0.0264808			8.79023		XI
1463	2.45	2.64	18.01	3.831	1.341	gi|528479387	PREDICTED: GTPase-activating Rap/Ran-GAP domain-like protein 3-like isoform X1 [Danio rerio]	Danio rerio		1				0.972747	0.072661			0.972747				0.887156	0.0131298			0.887156				0.946237	0.0149118			0.946237		XI
1464	4.88	5.13	18.2	7.626	6.932	gi|583979070	PREDICTED: copine-5-like [Neolamprologus brichardi]	Neolamprologus brichardi			3					1.07647	0.878918	1.07647						1.03753	0.93035	1.03753						0.831764	0.749179	0.831764		XI
1465	4.01	6.06	24.53	12.73	12.73	gi|57617206	sideroflexin-1 [Danio rerio]	Danio rerio	3	2	3	0.963829	0.957742	0.83946	0.747144	1.15878	0.759765	0.987355	0.496357	1.09648	0.838915	0.928966	0.89698	1.24738	0.659488	1.09094	0.474211	1.65959	0.401678	0.758578	0.61452	1.0666	0.886492	1.16159	0.302934	XI
1466	4.01	4.48	27.81	11.8	10.39	gi|82241325	RecName: Full=45 kDa calcium-binding protein; Short=Cab45; AltName: Full=Stromal cell-derived factor 4; Short=SDF-4; Flags: Precursor	DANRE	2			0.870964	0.711638					0.870964		1.00925	0.917712					1.00925		1.1695	0.998256					1.1695		XI
1467	2.45	2.55	18.88	12.98	8.85	gi|112419180	LOC563048 protein [Danio rerio]	Danio rerio		2				1.87068	0.350132			1.87068				1.59956	0.435235			1.59956				2.05116	0.314965			2.05116		XI
1468	4.01	4.42	7.938	2.097	1.797	gi|528504570	PREDICTED: protein tyrosine phosphatase, non-receptor type 23, a isoform X1 [Danio rerio]	Danio rerio	2			0.981748	0.937833					0.981748		0.972747	0.933933					0.972747		1.11686	0.751001					1.11686		XI
1469	4.01	4.41	12.63	1.994	0.9063	gi|554864692	PREDICTED: kinase D-interacting substrate of 220 kDa-like isoform X5 [Haplochromis burtoni]	Haplochromis burtoni	2			1.72187	0.29449					1.72187		2.67917	0.17993					2.67917		0.140605	0.0733276					0.140605		XI
1470	2.43	3.44	18.48	6.054	1.67	gi|528523071	PREDICTED: NACHT, LRR and PYD domains-containing protein 12-like [Danio rerio]	Danio rerio		1				1.18032	0.734525			1.18032				1.1272	0.802699			1.1272				0.831764	0.735783			0.831764		XI
1471	4.01	4.29	18.29	8.278	7.076	gi|528509307	PREDICTED: pre-B-cell leukemia transcription factor-interacting protein 1 isoform X3 [Danio rerio]	Danio rerio	2	1	1					0.809096	0.697548	0.809096						0.870964	0.802141	0.870964						0.717794	0.558943	0.717794		XI
1472	4.86	5.19	17.83	6.358	5.114	gi|528474703	PREDICTED: SRC kinase signaling inhibitor 1 isoform X6 [Danio rerio]	Danio rerio			5					0.912011	0.840688	0.912011						1	0.977412	1						1.22462	0.645904	1.22462		XI
1473	4.85	5.05	12.8	6.47	4.782	gi|528471973	PREDICTED: acyl-CoA synthetase long-chain family member 3b isoform X1 [Danio rerio]	Danio rerio			4					0.912011	0.501454	0.912011						0.83946	0.283954	0.83946						0.862979	0.332142	0.862979		XI
1474	4.01	4.24	21.99	10.49	8.951	gi|125839687	PREDICTED: uncharacterized protein LOC560245 isoformX3 [Danio rerio]	Danio rerio	2	1		0.937562	0.907701	0.92045	0.886291			0.929006	0.52369	0.77983	0.649338	0.887156	0.827103			0.833493	0.403866	1.14815	0.771852	0.847227	0.753286			0.997691	0.425686	XI
1475	4.01	4.1	18.44	15.25	12.06	gi|62955565	S-formylglutathione hydrolase [Danio rerio]	Danio rerio	3		5	1.01859	0.961144					1.01859		1.1272	0.795869					1.1272		0.586138	0.409774					0.586138		XI
1476	4.84	5.3	14.53	4.037	2.422	gi|47230406	unnamed protein product [Tetraodon nigroviridis]	Tetraodon nigroviridis			2					0.524808	0.0397134	0.524808						0.510505	0.00994153	0.510505						1.11686	0.655025	1.11686		XI
1477	4.01	4.05	9.134	2.233	1.759	gi|528489980	PREDICTED: E3 ubiquitin-protein ligase HECW2-like [Danio rerio]	Danio rerio	2	1	2	0.895365	0.865034	0.895365	0.860095	1.07647	0.867792	0.955732	0.539474	0.912011	0.898766	1.02802	0.950774	1	0.987064	0.980009	0.609426	1.02802	0.867015	0.981748	0.961132	0.895365	0.843159	0.968376	0.561271	XI
1478	2.41	5.48	20.66	2.295	0.3279	gi|326666641	PREDICTED: golgin subfamily B member 1 isoform X1 [Danio rerio]	Danio rerio		1				1.20226	0.702055			1.20226				1.01859	0.871501			1.01859				1.5417	0.414305			1.5417		XI
1479	4.01	4.04	29.86	16.55	10.79	gi|63100606	Si:dkey-63j12.1 [Danio rerio]	Danio rerio	4																											XI
1480	4.01	4.03	18.4	6.135	6.135	gi|68161055	SEC11-like 1 [Ictalurus punctatus]	Ictalurus punctatus	3			99.0832	0.854991					99.0832		99.0832	0.614873					99.0832		99.0832	0.164208					99.0832		XI
1481	2.41	2.56	32	32	32	gi|29124454	Zgc:56530 [Danio rerio]	Danio rerio		3				1.02802	0.960411			1.02802				1.1695	0.818326			1.1695				0.369828	0.333258			0.369828		XI
1482	4.82	9.28	62.69	43.28	30.35	gi|156230721	Zgc:110343 protein [Danio rerio]	Danio rerio			6					0.654636	0.578426	0.654636						0.847227	0.80728	0.847227						0.436516	0.356453	0.436516		XI
1483	4.01	4.01	9.565	3.727	3.727	gi|147744280	source of immunodominant MHC-associated peptides [Ctenopharyngodon idella]	Ctenopharyngodon idella	2		7	1.31826	0.682479			1.36773	0.557462	1.34299	0.318887	1.1695	0.791545			0.954993	0.93412	1.06225	0.496915	0.222843	0.29604			0.824138	0.724778	0.523491	0.210564	XI
1484	2.41	2.49	15.98	2.103	1.093	gi|82186497	RecName: Full=LisH domain and HEAT repeat-containing protein KIAA1468 homolog	DANRE		1				1.07647	0.800027			1.07647				1.41906	0.477191			1.41906				0.428549	0.308171			0.428549		XI
1485	4.82	5.06	13.35	5.105	2.88	gi|528512079	PREDICTED: ralBP1-associated Eps domain-containing protein 1 isoform X2 [Danio rerio]	Danio rerio			2					1.04713	0.863818	1.04713						1.13763	0.66627	1.13763						1.02802	0.886686	1.02802		XI
1486	4.01	4.01	12.79	4.193	2.935	gi|90652807	protoporphyrinogen oxidase [Danio rerio]	Danio rerio	2		2	1.02802	0.934704			1.1272	0.797013	1.07761	0.499262	1.18032	0.72822			1.18032	0.730838	1.18032	0.401421	0.831764	0.726534			1.28233	0.624013	1.05705	0.360126	XI
1487	4.01	4.01	15	10	10	gi|92097217	Zgc:136505 protein [Danio rerio]	Danio rerio	3			1.19124	0.830372					1.19124		1.18032	0.873831					1.18032		0.242103	0.752411					0.242103		XI
1488	2.4	2.65	9.438	1.912	1.434	gi|528502084	PREDICTED: A kinase anchor protein 1, mitochondrial isoform X1 [Danio rerio]	Danio rerio		1	4			1.18032	0.697367			1.18032				1.95885	0.481393			1.95885				0.359749	0.454836			0.359749		XI
1489	4	16.95	22.43	12.13	8.619	gi|528487088	PREDICTED: plasma membrane calcium ATPase 3a isoform X5 [Danio rerio]	Danio rerio	9			0.963829	0.957656					0.963829		0.954993	0.941189					0.954993		0.487529	0.320142					0.487529		XI
1490	4	8.2	11.21	5.65	3.857	gi|528493651	PREDICTED: sodium-driven chloride bicarbonate exchanger-like [Danio rerio]	Danio rerio	4			0.724436	0.573347					0.724436		0.83946	0.745151					0.83946		1.19124	0.721662					1.19124		XI
1491	2.39	2.4	38.71	26.27	16.59	gi|318054193	mitochondrial NADH dehydrogenase (ubiquinone) iron-sulfur protein 7 [Ictalurus punctatus]	Ictalurus punctatus		2				1.15878	0.75712			1.15878				1.18032	0.732669			1.18032				1.49969	0.483133			1.49969		XI
1492	4.78	5.1	31.74	16.04	10.58	gi|68369598	PREDICTED: APOBEC1 complementation factor isoform 2 [Danio rerio]	Danio rerio			8					1.04713	0.915309	1.04713						0.981748	0.982303	0.981748						1.2942	0.619239	1.2942		XI
1493	4	7.13	20	12.56	12.56	gi|55926082	protein phosphatase 1B [Danio rerio]	Danio rerio	5		3	0.937562	0.906753			1.1272	0.792671	1.03238	0.48813	0.847227	0.759975			1.13763	0.790168	0.992427	0.434809	0.698232	0.536889			1.14815	0.772176	0.923193	0.338582	XI
1494	4	6.68	14.75	8.021	5.821	gi|397134721	liver carnitine palmitoyltransferase 1A-2 [Tachysurus fulvidraco]	Tachysurus fulvidraco	5			1.08643	0.846927					1.08643		1.15878	0.762048					1.15878		1.34276	0.575322					1.34276		XI
1495	2.38	2.9	13.42	3.112	1.798	gi|528488013	PREDICTED: GTPase-activating protein and VPS9 domain-containing protein 1 isoform X3 [Danio rerio]	Danio rerio		2				1	0.96013			1				0.862979	0.856737			0.862979				0.937562	0.946028			0.937562		XI
1496	2.37	2.64	10.57	2.587	1.237	gi|576887464	Transportin-2 [Ictalurus punctatus]	Ictalurus punctatus		1				0.794328	0.913935			0.794328				0.887156	0.962683			0.887156				0.363078	0.522637			0.363078		XI
1497	4	6.64	33.89	16.25	16.25	gi|94536607	H2A histone family, member Y [Danio rerio]	Danio rerio	5	4	5	1	0.991485	0.928966	0.877187	1.09648	0.817625	1.00848	0.564393	0.870964	0.800276	0.92045	0.868939	1.28233	0.633511	1.02458	0.446148	1.24738	0.659779	0.83946	0.726804	1.19124	0.716214	1.09269	0.390827	XI
1498	4	6.35	17.91	6.108	4.244	gi|62632737	ELKS/Rab6-interacting/CAST family member 1 [Danio rerio]	Danio rerio	4			1.07647	0.86828					1.07647		0.895365	0.840026					0.895365		0.483059	0.317201					0.483059		XI
1499	4	5.47	23.61	16.72	14.75	gi|61806530	gamma-soluble NSF attachment protein [Danio rerio]	Danio rerio	4	1	2	1.03753	0.921844					1.03753		1.1272	0.802587					1.1272		1.65959	0.41543					1.65959		XI
1500	2.36	2.44	18.52	8.333	5.864	gi|82185889	RecName: Full=4-hydroxy-2-oxoglutarate aldolase, mitochondrial; AltName: Full=Dihydrodipicolinate synthase-like; Short=DHDPS-like protein; AltName: Full=Probable 2-keto-4-hydroxyglutarate aldolase; Short=Probable KHG-aldolase; Flags: Precursor	DANRE		1																										XI
1501	4	5	10.87	4.943	2.281	gi|68366436	PREDICTED: splicing factor 3B subunit 1 isoformX1 [Danio rerio]	Danio rerio	2	4	1	1.25892	0.707812	1.08643	0.668216	0.887156	0.819277	1.0775	0.417058	0.322107	0.48086	1.07647	0.685715	0.963829	0.958428	0.787467	0.373394	0.831764	0.821793	1.03753	0.868958	0.787046	0.662738	0.885446	0.462914	XI
1502	4.73	93	89.11	84.22	73.33	gi|371639059	tubulin alpha chain [Salvelinus alpinus]	Salvelinus alpinus			174																									XI
1503	4	4.94	10.86	3.068	2.518	gi|326674754	PREDICTED: valine--tRNA ligase [Danio rerio]	Danio rerio	3	4	4	1.02802	0.938024			1.08643	0.43111	1.05722	0.332781	1.01859	0.961387			0.963829	0.827626	0.99121	0.520142	1.36773	0.560566			1.01859	0.81434	1.19316	0.361824	XI
1504	4	4.49	49.54	40.37	40.37	gi|528473801	PREDICTED: parvalbumin 6 isoform X2 [Danio rerio]	Danio rerio	2			0.679204	0.508721					0.679204		1.2942	0.617078					1.2942		1.1272	0.790896					1.1272		XI
1505	2.36	2.36	68.22	30.84	30.84	gi|94732931	novel protein similar to vertebrate ATPase inhibitory factor 1 (ATPIF1) [Danio rerio]	Danio rerio		3				0.83946	0.714052			0.83946				0.83946	0.713405			0.83946				1.04713	0.902543			1.04713		XI
1506	4.71	6.41	12.29	2.744	1.767	gi|528501837	PREDICTED: unconventional myosin-XVIIIa isoform X2 [Danio rerio]	Danio rerio			4					1.19124	0.358606	1.19124						1.61436	0.0954869	1.61436						0.903649	0.318804	0.903649		XI
1507	4	4.23	17.54	8.057	8.057	gi|66472780	protein phosphatase 1E [Danio rerio]	Danio rerio	3		5	1.78649	0.374682			8.16582	0.279421	4.97616	0.121524	2.14783	0.298038			7.94328	0.290238	5.04556	0.104535	2.67917	0.238935			8.79023	0.25629	5.7347	0.0792908	XI
1508	4	4.23	30.86	21.14	17.71	gi|528503395	PREDICTED: isochorismatase domain-containing protein 2, mitochondrial isoform X1 [Danio rerio]	Danio rerio	2			2.91072	0.0266398					2.91072		2.96483	0.0245621					2.96483		5.10505	0.022295					5.10505		XI
1509	4.71	5.27	32.09	17.41	7.463	gi|62204806	Urod protein, partial [Danio rerio]	Danio rerio			3					1.03753	0.849319	1.03753						1.09648	0.695624	1.09648						0.912011	0.708412	0.912011		XI
1510	2.35	2.37	19.16	8.924	6.037	gi|528471791	PREDICTED: receptor-type tyrosine-protein phosphatase N2-like [Danio rerio]	Danio rerio		1				1.04713	0.977592			1.04713				1.09648	0.985583			1.09648				1	0.931373			1		XI
1511	4.71	4.89	31.96	21.07	15.74	gi|47086707	DnaJ subfamily A member 2-like [Danio rerio]	Danio rerio			5					0.855067	0.582441	0.855067						1.05682	0.801633	1.05682						0.816582	0.532944	0.816582		XI
[truncated: 2,430 more rows]

## Sheet: Diff expressed Proteins
Supplemental Table 1: All proteins differentially expressed in the hypothalamus by dose.
Name	Accession	%Cov	Fc low	p-value low	Fc medium	p-value medium	Fc high	p-value high
[truncated: 226 more rows]
