# Supplementary material for: The pesticide dieldrin disrupts proteins related to oxidative respiration and mitochondrial stress in the central nervous system
Source: Data Brief. 2017 Mar 11;11:628–33. doi: 10.1016/j.dib.2017.03.008 (PMC5362131; doi:10.1016/j.dib.2017.03.008)
Supplement: Supplementary file 2 — Supplementary material [file mmc2.xlsx]

## Sheet: Sheet1
Appendix 2: Sub-network enrichment analysis for cell process in the zebrafish following expsoure to dieldrin. Provided are the total number of neighbors within a network, number of neighbors measured by proteomics, the entities measured, and the p-value.
Gene Set Seed	Total # of Neighbors	Overlap	Percent Overlap	Overlapping Entities	p-value
protein folding	562	24	4	VIM,LRP1,GAPDH,HSPA8,CALR,HSP90B1,HYOU1,APOA1,MAPT,BSG,CTSD,SERPINA1,MTTP,APOB,H6PD,PPIB,HSP90AB1,YWHAZ,PDIA3,EIF5B,ATXN3,RPL23,DNAJB11,CALU	p<0.001
actin organization	1077	28	2	CALD1,VIM,LRP1,GAPDH,HSPA8,APOA1,MAPT,BSG,CTSD,SERPINA1,GNA11,SH3GL2,PDCD6IP,ADD1,SCIN,EPN1,MBP,SH3KBP1,YWHAZ,PLEC,ITSN1,ALDOA,BASP1,SYN1,CYFIP2,FLNB,SYN2,MAPRE3	p<0.001
cell death	3381	61	1	SLC12A5,SLC8A1,CALD1,VIM,UTRN,LRP1,GAPDH,HSPA8,CALR,HSP90B1,HYOU1,APOA1,MAPT,BSG,CTSD,NDRG1,CRP,ACSL1,SERPINA1,PCSK2,EIF4G1,ACAT1,GNA11,APOB,H6PD,LGALS9,ATP2A1,PDCD6IP,UCHL1,PPIB,MAP2K3,VDAC2,MBP,YWHAG,HSP90AB1,YWHAZ,HUWE1,TSC22D1,IGBP1,PDIA3,PELP1,L1CAM,MTDH,IDH2,MDH2,TP53BP1,TAB1,CBR1,ITSN1,PHB2,DGKA,BASP1,ATXN3,SMC3,MAP1A,MAVS,INA,RPS3,SEPT5,DNAJB11,PQBP1	p<0.001
apoptosis	5546	87	1	SLC8A1,CALD1,VIM,UTRN,LRP1,GAPDH,HSPA8,CALR,HSP90B1,HYOU1,APOA1,MAPT,BSG,CTSD,NDRG1,CRP,COL1A1,ACSL1,C3,SERPINA1,EIF4G1,BHMT,ACAT1,GNA11,APOB,HP,H6PD,LGALS9,ATP2A1,ATP5A1,PDCD6IP,UCHL1,SERBP1,SCIN,ITPR2,PPIB,MAP2K3,IMMT,VDAC2,YWHAB,PDHA1,HDLBP,WARS,MBP,YWHAG,HSP90AB1,SH3KBP1,ARHGDIB,YWHAZ,HUWE1,TSC22D1,RALA,DSPP,PDIA3,PLEC,PELP1,L1CAM,MTDH,IDH2,TP53BP1,TAB1,PA2G4,PPP1R9B,CBR1,ITSN1,ATP5H,PHB2,CHD…	p<0.001
receptor mediated endocytosis	197	10	5	HSPA8,APOA1,APOB,HP,EPN1,MBP,SH3KBP1,ITSN1,AP2A1,REPS1	p<0.001
cell differentiation	5167	81	1	SLC8A1,CALD1,VIM,UTRN,LRP1,GAPDH,HSPA8,CALR,HSP90B1,APOA1,MAPT,BSG,CTSD,NDRG1,CRP,COL1A1,ACSL1,C3,SERPINA1,PCSK2,ACAT1,GNA11,APOB,HP,H6PD,CDH17,LGALS9,SLC12A4,UCHL1,ADD1,SERBP1,SCIN,ITPR2,PPIB,MAP2K3,YWHAB,HDLBP,MBP,HSP90AB1,SH3KBP1,YWHAZ,HUWE1,TSC22D1,RALA,SPTB,DSPP,IGBP1,PLEC,HMGN1,PELP1,L1CAM,MTDH,COL1A2,TAB1,PA2G4,CBR1,PHB2,CHD4,NEFM,CBX5,ALDOA,BASP1,ATXN3,SYPL1,MAP1A,RDH5,MAT1A,INA,PNN,CYFIP…	p<0.001
ER unfolded protein response	380	14	3	GAPDH,HSPA8,CALR,HSP90B1,HYOU1,MAPT,NDRG1,SERPINA1,APOB,H6PD,PPIB,MTDH,SMC3,DNAJB11	p<0.001
cell adhesion	1734	36	2	VIM,LRP1,CALR,APOA1,MAPT,BSG,CTSD,NDRG1,CRP,COL1A1,GNA11,LGALS9,PDCD6IP,UCHL1,PPIB,IMMT,YWHAB,WARS,MBP,YWHAG,SH3KBP1,FGG,YWHAZ,SPTB,PLEC,L1CAM,MTDH,COL1A2,TAB1,MAP1A,PNN,NCAN,FLNB,MAPK8IP3,STK16,TLN2	p<0.001
cell migration	2473	46	1	CALD1,VIM,LRP1,HSPA8,CALR,BSG,CTSD,NDRG1,CRP,COL1A1,C3,SERPINA1,EIF4G1,GNA11,HP,CDH17,LGALS9,UCHL1,ADD1,ANXA4,EPN1,MAP2K3,WARS,MBP,HSP90AB1,SH3KBP1,ARHGDIB,YWHAZ,RALA,DSPP,SPAG9,G3BP1,PELP1,L1CAM,PPP1R9B,DGKA,ALDOA,MAT1A,PNN,NCAN,LARP1,FLNB,SYNE1,MAPK8IP3,PTGFRN,C19orf29	p<0.001
translation initiation	304	11	3	GAPDH,HSPA8,MAPT,EIF4G1,IGBP1,G3BP1,PA2G4,EIF5B,LARP1,MARS,RPS7	0.00050737
cell proliferation	5831	84	1	SLC8A1,CALD1,VIM,LRP1,GAPDH,HSPA8,CALR,HSP90B1,APOA1,MAPT,BSG,CTSD,NDRG1,CRP,COL1A1,ACSL1,C3,SERPINA1,PCSK2,EIF4G1,GNA11,APOB,HP,H6PD,CDH17,LGALS9,ATP5A1,SLC12A4,UCHL1,SCIN,ITPR2,PPIB,MAP2K3,IMMT,YWHAB,HDLBP,WARS,MBP,YWHAG,YWHAZ,HUWE1,TSC22D1,RALA,DSPP,IGBP1,PDIA3,HMGN1,SPAG9,G3BP1,PELP1,L1CAM,MTDH,CYP2A6,COL1A2,IDH2,PA2G4,PPP1R9B,PHB2,CHD4,RRBP1,DGKA,CBX5,ALDOA,SMC3,MAP1A,RDH5,MAVS,HNRNPAB,DYNC1…	0.000919751
RNA splicing	1209	25	2	SLC8A1,CALD1,GAPDH,MAPT,PCSK2,EIF4G1,APOB,ATP2A1,SERBP1,PDHA1,MBP,SF3B3,PLEC,PELP1,COL1A2,CDC5L,ATXN3,RDH5,SYNCRIP,HNRNPAB,RPS3,PNN,LARS2,PQBP1,SF3B2	0.00138215
endocytosis	1998	36	1	SLC8A1,CALD1,LRP1,GAPDH,HSPA8,CALR,HSP90B1,HYOU1,APOA1,BSG,CTSD,CRP,ACSL1,C3,SERPINA1,GNA11,APOB,HP,SH3GL2,LGALS9,PDCD6IP,UCHL1,ADD1,PPIB,EPN1,HDLBP,MBP,SH3KBP1,FGG,RALA,PPP1R9B,ITSN1,NCAN,AP2A1,REPS1,LIN7A	0.00144893
Oxidative stress	1368	27	1	VIM,GAPDH,HSPA8,CALR,HSP90B1,HYOU1,APOA1,MAPT,CTSD,CRP,SERPINA1,EIF4G1,HP,H6PD,UCHL1,ITPR2,PPIB,IMMT,PDIA3,IDH2,CBR1,NEFM,GSTZ1,MAT1A,GLS2,RPS9,DPP3	0.00173724
Respiratory chain	773	18	2	SLC8A1,CRP,SLC25A12,H6PD,ATP5A1,NDUFA12,CYP2A6,IDH2,MDH2,PHB2,MAT1A,GLS2,DYNC1H1,MYBBP1A,LARS2,NDUFB6,NAPG,GANAB	0.00190772
Translation	1382	27	1	HSPA8,HSP90B1,HYOU1,APOA1,SERPINA1,EIF4G1,MTTP,APOB,IMMT,HDLBP,WARS,GARS,IGBP1,PPP1R9B,RRBP1,EIF5B,SYNCRIP,MAT1A,RPS3,QARS,RPL23,LARP1,LARS2,EEF1D,TRMU,RPS9,MARS	0.00200907
mitochondrial damage	679	16	2	SLC12A5,SLC8A1,GAPDH,HYOU1,MAPT,CTSD,LGALS9,HSP90AB1,YWHAZ,HUWE1,IDH2,TP53BP1,ITSN1,ATXN3,TAT,GGCT	0.00302481
autophagy	578	14	2	GAPDH,MAPT,BSG,CTSD,EIF4G1,APOB,PDCD6IP,YWHAZ,IGBP1,PELP1,MTDH,MDH2,MAP1A,HSPA4L	0.0042981
cell motility	1331	25	1	SLC8A1,CALD1,VIM,LRP1,GAPDH,CALR,HSP90B1,APOA1,BSG,CTSD,SERPINA1,ADD1,MBP,ARHGDIB,RALA,PLEC,SPAG9,PELP1,GDI1,DGKA,FLNB,MAPK8IP3,PTGFRN,CA1,GGCT	0.00493658
Lipid degradation	471	12	2	VIM,LRP1,GAPDH,APOA1,CRP,ACSL1,C3,SERPINA1,ACAT1,GNA11,APOB,H6PD	0.00544883
exocytosis	1004	20	1	SLC8A1,CALD1,VIM,HSPA8,CALR,MAPT,NDRG1,HP,ANXA4,SCIN,RALA,L1CAM,ITSN1,SYN1,SYPL1,SYNCRIP,SEPT5,SYN2,NAPG,NBEA	0.00635148
myelination	364	10	2	VIM,APOA1,MAPT,SLC25A12,MBP,L1CAM,MAT1A,DYNC1H1,NCAN,TPPP	0.00658148
fertilization	483	12	2	SLC8A1,CALR,BSG,CTSD,SERPINA1,EIF4G1,HP,H6PD,UCHL1,AK1,PDIA3,SPAG9	0.00661084
mitosis	1604	28	1	CALD1,VIM,GAPDH,HSPA8,CALR,MAPT,CTSD,NDRG1,EIF4G1,H6PD,ATP5A1,UCHL1,EPN1,YWHAG,YWHAZ,IGBP1,PLEC,TP53BP1,CDC5L,PHB2,SMC3,GOLGB1,DYNC1H1,SEPT6,LARP1,MYBBP1A,MAPRE3,TPPP	0.00790785
cytoskeleton organization and biogenesis	971	19	1	CALD1,VIM,UTRN,LRP1,GAPDH,CALR,MAPT,BSG,CDH17,UCHL1,SCIN,WARS,ARHGDIB,RALA,PELP1,ITSN1,NEFM,SYN1,INA	0.00930461
microtubule cytoskeleton assembly	384	10	2	GAPDH,HSPA8,MAPT,NDRG1,UCHL1,MBP,MAP1A,DYNC1H1,MAPRE3,TPPP	0.00939788
protein degradation	638	14	2	VIM,LRP1,HSPA8,CALR,HSP90B1,APOA1,CTSD,SERPINA1,UCHL1,SH3KBP1,PDIA3,ATXN3,SMC3,SYNCRIP	0.00990174
neurotransmitter secretion	400	10	2	SLC8A1,CALD1,HSPA8,SH3GL2,SPTB,ITSN1,SYN1,SEPT5,SYN2,NBEA	0.0122514
regeneration	1135	20	1	SLC12A5,VIM,UTRN,GAPDH,CALR,APOA1,CRP,C3,SERPINA1,H6PD,UCHL1,AK1,MBP,PLEC,IDH2,CDC5L,BASP1,RDH5,GLS2,NCAN	0.0218921
cell growth	3729	52	1	CALD1,VIM,UTRN,LRP1,GAPDH,HSPA8,CALR,HYOU1,MAPT,BSG,CTSD,NDRG1,CRP,COL1A1,SERPINA1,PCSK2,EIF4G1,GNA11,H6PD,LGALS9,ATP5A1,UCHL1,ADD1,PPIB,MAP2K3,YWHAB,WARS,YWHAG,HSP90AB1,ARHGDIB,FGG,YWHAZ,HUWE1,TSC22D1,RALA,SPAG9,PELP1,L1CAM,MTDH,TP53BP1,PA2G4,ITSN1,PHB2,SMC3,MAT1A,GLS2,PNN,RPL23,LARS2,CA1,UHRF1BP1,LYAR	0.0260884
antigen processing and presentation	458	10	2	LRP1,HSPA8,CALR,HSP90B1,HYOU1,CTSD,C3,MTTP,PDIA3,PPP1R9B	0.0282427
response to drug	527	11	2	VIM,BSG,CTSD,NDRG1,PPIB,HSP90AB1,L1CAM,MTDH,PHB2,RPS3,RPL23	0.0291831
blood clotting	738	14	1	UTRN,LRP1,GAPDH,CALR,APOA1,BSG,CRP,COL1A1,SERPINA1,APOB,PPIB,FGG,YWHAZ,PDIA3	0.0304581
cytokinesis	1419	23	1	CALD1,VIM,NDRG1,SERPINA1,EIF4G1,PDCD6IP,MBP,YWHAG,ARHGDIB,RALA,IGBP1,CDC5L,ITSN1,DYNC1H1,SEPT5,RPL23,TAT,SEPT6,SYNE1,EEF1D,TPPP,AKTIP,SGSM1	0.0338915
neuronal death	840	15	1	SLC12A5,SLC8A1,LRP1,GAPDH,HSP90B1,HYOU1,MAPT,CTSD,SERPINA1,PDCD6IP,UCHL1,MAP2K3,G3BP1,ATXN3,PQBP1	0.0402337
synaptic transmission	707	13	1	SLC12A5,SLC8A1,LRP1,CALR,MAPT,UCHL1,SPTB,PPP1R9B,GDI1,ATXN3,SYN1,SYN2,NBEA	0.0447496
calcium ion homeostasis	1230	20	1	SLC12A5,SLC8A1,LRP1,CALR,HSP90B1,HYOU1,APOA1,MAPT,BSG,GNA11,HP,LGALS9,ATP2A1,ITPR2,PPIB,MBP,PDIA3,L1CAM,SYN1,CALU	0.0452107
spindle assembly	647	12	1	MAPT,NDRG1,ATP5A1,EPN1,IGBP1,CDC5L,SMC3,DYNC1H1,MYBBP1A,SYNE1,MAPRE3,TPPP	0.049939
