# Supplementary material for: The pesticide dieldrin disrupts proteins related to oxidative respiration and mitochondrial stress in the central nervous system
Source: Data Brief. 2017 Mar 11;11:628–33. doi: 10.1016/j.dib.2017.03.008 (PMC5362131; doi:10.1016/j.dib.2017.03.008)
Supplement: Supplementary file 3 — Supplementary material [file mmc3.xlsx]

## Sheet: Sheet1
APOA1	Protein	apolipoprotein A-I
ATP5A1	Protein	ATP synthase, H+ transporting, mitochondrial F1 complex, alpha subunit 1, cardiac muscle
ATXN3	Protein	ataxin 3
CALR	Protein	calreticulin
CBR1	Protein	carbonyl reductase 1
CRP	Protein	C-reactive protein, pentraxin-related
CTSD	Protein	cathepsin D
CYP2A6	Protein	cytochrome P450, family 2, subfamily A, polypeptide 6
DPP3	Protein	dipeptidyl-peptidase 3
DYNC1H1	Protein	dynein, cytoplasmic 1, heavy chain 1
EIF4G1	Protein	eukaryotic translation initiation factor 4 gamma, 1
GANAB	Protein	glucosidase, alpha; neutral AB
GAPDH	Protein	glyceraldehyde-3-phosphate dehydrogenase
GGCT	Protein	gamma-glutamylcyclotransferase
GLS2	Protein	glutaminase 2 (liver, mitochondrial)
GSTZ1	Protein	glutathione transferase zeta 1
H6PD	Protein	hexose-6-phosphate dehydrogenase (glucose 1-dehydrogenase)
HP	Protein	haptoglobin
HSP90AB1	Protein	heat shock protein 90kDa alpha (cytosolic), class B member 1
HSP90B1	Protein	heat shock protein 90kDa beta (Grp94), member 1
HSPA8	Protein	heat shock 70kDa protein 8
HUWE1	Protein	HECT, UBA and WWE domain containing 1
HYOU1	Protein	hypoxia up-regulated 1
IDH2	Protein	isocitrate dehydrogenase 2 (NADP+), mitochondrial
IMMT	Protein	inner membrane protein, mitochondrial
ITPR2	Protein	inositol 1,4,5-triphosphate receptor, type 2
ITSN1	Protein	intersectin 1 (SH3 domain protein)
LARS2	Protein	leucyl-tRNA synthetase 2, mitochondrial
LGALS9	Protein	lectin, galactoside-binding, soluble, 9
MAPT	Protein	microtubule-associated protein tau
MAT1A	Protein	methionine adenosyltransferase I, alpha
MDH2	Protein	malate dehydrogenase 2, NAD (mitochondrial)
MYBBP1A	Protein	MYB binding protein (P160) 1a
NAPG	Protein	N-ethylmaleimide-sensitive factor attachment protein, gamma
NDUFA12	Protein	NADH dehydrogenase (ubiquinone) 1 alpha subcomplex, 12
NDUFB6	Protein	NADH dehydrogenase (ubiquinone) 1 beta subcomplex, 6, 17kDa
NEFM	Protein	neurofilament, medium polypeptide
PDIA3	Protein	protein disulfide isomerase family A, member 3
PHB2	Protein	prohibitin 2
PPIB	Protein	peptidylprolyl isomerase B (cyclophilin B)
RPS9	Protein	ribosomal protein S9
SERPINA1	Protein	serpin peptidase inhibitor, clade A (alpha-1 antiproteinase, antitrypsin), member 1
SLC12A5	Protein	solute carrier family 12 (potassium/chloride transporter), member 5
SLC25A12	Protein	solute carrier family 25 (mitochondrial carrier, Aralar), member 12
SLC8A1	Protein	solute carrier family 8 (sodium/calcium exchanger), member 1
TAT	Protein	tyrosine aminotransferase
TP53BP1	Protein	tumor protein p53 binding protein 1
UCHL1	Protein	ubiquitin carboxyl-terminal esterase L1 (ubiquitin thiolesterase)
VIM	Protein	vimentin
YWHAZ	Protein	tyrosine 3-monooxygenase/tryptophan 5-monooxygenase activation protein, zeta polypeptide
